# Supplementary material for: Crystal structure of (E)-5-benz­yloxy-2-{[(4-nitro­phen­yl)imino]­meth­yl}phenol
Source: Acta Crystallogr E Crystallogr Commun. 2015 Nov 28;71(Pt 12):o1000–1. doi: 10.1107/S2056989015022173 (PMC4719944; doi:10.1107/S2056989015022173)
Supplement: Supplementary file 1 [file e-71-o1000-sup1.cif]

##############################################################################
#                                                                            #
# This CIF contains the data in a paper accepted for publication in          #
# Acta Crystallographica Section E. It conforms to the requirements of       #
# Notes for Authors for Acta Crystallographica Section E, and has been       #
# peer reviewed under the auspices of the IUCr Commission on Journals.       #
#                                                                            #
# Full details of the Crystallographic Information File format               #
# are given in the paper "The Crystallographic Information File (CIF):       #
# a New Standard Archive File for Crystallography" by S. R. Hall, F. H.      #
# Allen and I. D. Brown [Acta Cryst. (1991), A47, 655-685].                  #
#                                                                            #
# The current version of the core CIF dictionary is obtainable from          #
# ftp://ftp.iucr.org/pub/cif_core.dic.                                       #
#                                                                            #
# Software is freely available for graphical display of the structure(s)     #
# in this CIF. For information consult the CIF software page                 #
# http://www.iucr.org/resources/cif/software.                                #
#                                                                            #
# This file may be used for bona fide research purposes within the           #
# scientific community so long as proper attribution is given to the journal # 
# article from which it was obtained.                                        #
#                                                                            #
##############################################################################
data_I
_database_code_depnum_ccdc_archive 'CCDC 1437973'
_audit_creation_method     SHELXL-97
_chemical_name_systematic
;
(<i>E</i>)-5-Benzyloxy-2-{[(4-nitrophenyl)imino]methyl}phenol
;
_chemical_name_common     ?
_chemical_formula_moiety     'C20 H16 N2 O4'
_chemical_formula_sum     'C20 H16 N2 O4'
_chemical_formula_structural     'C20 H16 N2 O4'
_chemical_formula_iupac     'C20 H16 N2 O4'
_chemical_formula_weight     348.35
_space_group_crystal_system     monoclinic
_space_group_name_H-M_alt     'P 21/c'
_space_group_name_Hall     '-P 2ybc'
loop_
    _space_group_symop_operation_xyz
    'x, y, z'
    '-x, y+1/2, -z+1/2'
    '-x, -y, -z'
    'x, -y-1/2, z-1/2'
_cell_length_a     15.3407(5)
_cell_length_b     9.5618(3)
_cell_length_c     11.7616(4)
_cell_angle_alpha     90
_cell_angle_beta     100.6150(10)
_cell_angle_gamma     90
_cell_volume     1695.72(10)
_cell_formula_units_Z     4
_cell_measurement_reflns_used     ?
_cell_measurement_theta_min     ?
_cell_measurement_theta_max     ?
_cell_measurement_temperature     293(2)
_exptl_crystal_description     block
_exptl_crystal_colour     orange
_exptl_crystal_size_max     0.03
_exptl_crystal_size_mid     0.02
_exptl_crystal_size_min     0.01
_exptl_crystal_density_diffrn     1.364
_exptl_crystal_density_meas     ?
_exptl_crystal_density_method     'not measured'
_exptl_crystal_F_000     728
_exptl_absorpt_coefficient_mu     0.097
_exptl_absorpt_correction_type     none
_shelx_estimated_absorpt_T_min     ?
_shelx_estimated_absorpt_T_max     ?
_exptl_absorpt_correction_T_min     ?
_exptl_absorpt_correction_T_max     ?
_diffrn_ambient_temperature     293(2)
_diffrn_radiation_type     MoK\a
_diffrn_radiation_wavelength     0.71073
_diffrn_radiation_monochromator     graphite
_diffrn_measurement_device_type     'Bruker APEXII CCD'
_diffrn_measurement_method     'phi and omega scans'
_diffrn_detector_area_resol_mean     ?
_diffrn_reflns_number     14260
_diffrn_reflns_av_R_equivalents     0.0198
_diffrn_reflns_theta_min     2.764
_diffrn_reflns_theta_max     25.998
_diffrn_reflns_theta_full     25.242
_diffrn_measured_fraction_theta_max     0.989
_diffrn_measured_fraction_theta_full     0.988
_diffrn_reflns_limit_h_min     -18
_diffrn_reflns_limit_h_max     18
_diffrn_reflns_limit_k_min     -10
_diffrn_reflns_limit_k_max     11
_diffrn_reflns_limit_l_min     -11
_diffrn_reflns_limit_l_max     14
_refine_special_details
;
Refinement on <i>F</i>^2^ for ALL reflections except those flagged by the user
for potential systematic errors. Weighted <i>R</i>-factors <i>wR</i> and all
goodnesses of fit <i>S</i> are based on <i>F</i>^2^, conventional
<i>R</i>-factors <i>R</i> are based on <i>F</i>, with <i>F</i> set to zero for
negative <i>F</i>^2^. The observed criterion of <i>F</i>^2^ > \s(<i>F</i>^2^)
is used only for calculating -<i>R</i>-factor-obs <i>etc</i>. and is not
relevant to the choice of reflections for refinement. <i>R</i>-factors based
on <i>F</i>^2^ are statistically about twice as large as those based on
<i>F</i>, and <i>R</i>-factors based on ALL data will be even larger.
;
_reflns_number_total     3302
_reflns_number_gt     2389
_reflns_threshold_expression     'I > 2\s(I)'
_refine_ls_structure_factor_coef     Fsqd
_refine_ls_matrix_type     full
_refine_ls_R_factor_all     0.0687
_refine_ls_R_factor_gt     0.0485
_refine_ls_wR_factor_gt     0.1242
_refine_ls_wR_factor_ref     0.1464
_refine_ls_goodness_of_fit_ref     1.040
_refine_ls_restrained_S_all     1.040
_refine_ls_number_reflns     3302
_refine_ls_number_parameters     239
_refine_ls_number_restraints     0
_refine_ls_hydrogen_treatment     mixed
_refine_ls_weighting_scheme     calc
_refine_ls_weighting_details
              'w=1/[\s^2^(Fo^2^)+(0.0624P)^2^+0.5493P] where P=(Fo^2^+2Fc^2^)/3'
_atom_sites_solution_hydrogens     mixed
_atom_sites_solution_primary     direct
_atom_sites_solution_secondary     difmap
_refine_ls_shift/su_max     0.000
_refine_ls_shift/su_mean     0.000
_refine_diff_density_max     0.192
_refine_diff_density_min     -0.133
_refine_ls_extinction_method     none
_refine_ls_extinction_coef     .
loop_
    _atom_type_symbol
    _atom_type_description
    _atom_type_scat_dispersion_real
    _atom_type_scat_dispersion_imag
    _atom_type_scat_source
    'C' 'C' 0.0033 0.0016
                         'International Tables Vol C Tables 4.2.6.8 and 6.1.1.4'
    'H' 'H' 0.0000 0.0000
                         'International Tables Vol C Tables 4.2.6.8 and 6.1.1.4'
    'N' 'N' 0.0061 0.0033
                         'International Tables Vol C Tables 4.2.6.8 and 6.1.1.4'
    'O' 'O' 0.0106 0.0060
                         'International Tables Vol C Tables 4.2.6.8 and 6.1.1.4'
_computing_data_collection
;
APEX2 (Bruker, 2006)
;
_computing_cell_refinement
;
SAINT (Bruker, 2006)
;
_computing_data_reduction
;
SAINT (Bruker, 2006)
;
_computing_structure_solution
;
SHELXS97 (Sheldrick, 2008)
;
_computing_structure_refinement
;
SHELXL2014 (Sheldrick, 2015)
;
_computing_molecular_graphics
;
ORTEP-3 for Windows (Farrugia, 2012)
;
_computing_publication_material
;
WinGX (Farrugia, 2012)
;
loop_
    _atom_site_type_symbol
    _atom_site_label
    _atom_site_fract_x
    _atom_site_fract_y
    _atom_site_fract_z
    _atom_site_U_iso_or_equiv
    _atom_site_thermal_displace_type
    _atom_site_calc_flag
    _atom_site_refinement_flags
    _atom_site_occupancy
    _atom_site_disorder_assembly
    _atom_site_disorder_group
    O O1 0.47868(9) 0.50409(16) 0.17069(12) 0.0717(5) Uani . . 1.000 . .
    O O2 0.75000(8) 0.39891(15) 0.06771(11) 0.0637(5) Uani . . 1.000 . .
    O O3 0.11551(13) 0.4282(3) 0.61135(19) 0.1135(9) Uani . . 1.000 . .
    O O4 0.20529(14) 0.3185(2) 0.74236(18) 0.1087(9) Uani . . 1.000 . .
    N N1 0.44170(10) 0.40083(16) 0.36061(13) 0.0544(5) Uani . . 1.000 . .
    N N2 0.18708(14) 0.3734(2) 0.6477(2) 0.0786(8) Uani . . 1.000 . .
    C C1 0.25402(13) 0.3766(2) 0.57425(18) 0.0618(7) Uani . . 1.000 . .
    C C2 0.33415(15) 0.3141(2) 0.61163(18) 0.0701(8) Uani . . 1.000 . .
    C C3 0.39794(14) 0.3190(2) 0.54255(17) 0.0676(7) Uani . . 1.000 . .
    C C4 0.38141(12) 0.38758(18) 0.43716(15) 0.0528(6) Uani . . 1.000 . .
    C C5 0.29945(14) 0.4494(3) 0.40209(19) 0.0735(8) Uani . . 1.000 . .
    C C6 0.23565(14) 0.4436(3) 0.4701(2) 0.0792(9) Uani . . 1.000 . .
    C C7 0.51738(12) 0.33921(19) 0.37785(16) 0.0525(6) Uani . . 1.000 . .
    C C8 0.57800(11) 0.35446(18) 0.29908(14) 0.0483(5) Uani . . 1.000 . .
    C C9 0.66038(12) 0.2898(2) 0.32123(15) 0.0568(6) Uani . . 1.000 . .
    C C10 0.72109(12) 0.3028(2) 0.24852(15) 0.0567(6) Uani . . 1.000 . .
    C C11 0.69764(11) 0.38241(19) 0.14824(14) 0.0500(5) Uani . . 1.000 . .
    C C12 0.61596(12) 0.4477(2) 0.12285(15) 0.0543(6) Uani . . 1.000 . .
    C C13 0.55691(11) 0.43658(19) 0.19724(14) 0.0508(5) Uani . . 1.000 . .
    C C14 0.83798(13) 0.3485(3) 0.09251(18) 0.0690(7) Uani . . 1.000 . .
    C C15 0.88052(12) 0.3718(2) -0.01124(17) 0.0624(7) Uani . . 1.000 . .
    C C16 0.93985(15) 0.2759(3) -0.0378(2) 0.0834(9) Uani . . 1.000 . .
    C C17 0.98237(16) 0.2974(4) -0.1306(3) 0.0970(13) Uani . . 1.000 . .
    C C18 0.96510(16) 0.4138(4) -0.1971(2) 0.0912(10) Uani . . 1.000 . .
    C C19 0.90594(17) 0.5082(3) -0.1720(2) 0.0876(10) Uani . . 1.000 . .
    C C20 0.86397(15) 0.4885(3) -0.0794(2) 0.0762(8) Uani . . 1.000 . .
    H H1 0.44953 0.48980 0.22138 0.1076 Uiso . . 1.000 . .
    H H2 0.34574 0.26878 0.68277 0.0842 Uiso . . 1.000 . .
    H H3 0.45245 0.27576 0.56716 0.0811 Uiso . . 1.000 . .
    H H5 0.28726 0.49561 0.33137 0.0882 Uiso . . 1.000 . .
    H H6 0.18052 0.48488 0.44544 0.0950 Uiso . . 1.000 . .
    H H7 0.5357(12) 0.276(2) 0.4452(17) 0.062(5) Uiso . . 1.000 . .
    H H9 0.67529 0.23560 0.38762 0.0681 Uiso . . 1.000 . .
    H H10 0.77623 0.25960 0.26603 0.0680 Uiso . . 1.000 . .
    H H12 0.60088 0.49934 0.05509 0.0652 Uiso . . 1.000 . .
    H H14A 0.83806 0.24960 0.11074 0.0829 Uiso . . 1.000 . .
    H H14B 0.87111 0.39755 0.15887 0.0829 Uiso . . 1.000 . .
    H H16 0.95179 0.19552 0.00689 0.1000 Uiso . . 1.000 . .
    H H17 1.02292 0.23183 -0.14745 0.1165 Uiso . . 1.000 . .
    H H18 0.99370 0.42830 -0.25926 0.1093 Uiso . . 1.000 . .
    H H19 0.89342 0.58753 -0.21781 0.1051 Uiso . . 1.000 . .
    H H20 0.82390 0.55508 -0.06297 0.0914 Uiso . . 1.000 . .
loop_
    _atom_site_aniso_label
    _atom_site_aniso_U_11
    _atom_site_aniso_U_22
    _atom_site_aniso_U_33
    _atom_site_aniso_U_12
    _atom_site_aniso_U_13
    _atom_site_aniso_U_23
    O1 0.0639(8) 0.0925(11) 0.0626(8) 0.0249(7) 0.0218(7) 0.0220(7)
    O2 0.0551(7) 0.0892(10) 0.0499(7) 0.0068(6) 0.0181(6) 0.0035(6)
    O3 0.0819(12) 0.1413(18) 0.1321(17) 0.0066(12) 0.0585(12) 0.0054(14)
    O4 0.1263(16) 0.1218(16) 0.0952(13) -0.0091(12) 0.0656(12) 0.0136(12)
    N1 0.0550(8) 0.0608(9) 0.0494(8) 0.0015(7) 0.0149(7) 0.0025(7)
    N2 0.0811(13) 0.0727(12) 0.0937(15) -0.0168(10) 0.0470(12) -0.0127(11)
    C1 0.0665(12) 0.0587(11) 0.0671(12) -0.0115(9) 0.0302(10) -0.0083(9)
    C2 0.0811(14) 0.0734(13) 0.0615(12) 0.0013(11) 0.0279(11) 0.0114(10)
    C3 0.0662(12) 0.0766(14) 0.0640(12) 0.0102(10) 0.0226(10) 0.0130(10)
    C4 0.0555(10) 0.0540(10) 0.0512(10) -0.0028(8) 0.0158(8) -0.0027(8)
    C5 0.0669(12) 0.0925(16) 0.0651(13) 0.0143(11) 0.0225(10) 0.0187(11)
    C6 0.0610(12) 0.0987(17) 0.0827(15) 0.0133(11) 0.0258(11) 0.0124(13)
    C7 0.0574(10) 0.0537(10) 0.0476(10) -0.0012(8) 0.0132(8) 0.0031(8)
    C8 0.0526(9) 0.0518(9) 0.0416(9) -0.0008(7) 0.0117(7) -0.0008(7)
    C9 0.0600(10) 0.0633(11) 0.0470(9) 0.0056(8) 0.0098(8) 0.0098(8)
    C10 0.0519(9) 0.0671(12) 0.0514(10) 0.0083(8) 0.0106(8) 0.0041(8)
    C11 0.0505(9) 0.0587(10) 0.0419(9) -0.0026(7) 0.0118(7) -0.0051(7)
    C12 0.0589(10) 0.0625(11) 0.0423(9) 0.0056(8) 0.0112(8) 0.0074(8)
    C13 0.0513(9) 0.0547(10) 0.0468(9) 0.0047(7) 0.0103(7) 0.0018(8)
    C14 0.0561(11) 0.0931(15) 0.0595(12) 0.0055(10) 0.0148(9) 0.0024(10)
    C15 0.0484(10) 0.0841(14) 0.0569(11) -0.0077(9) 0.0152(8) -0.0163(10)
    C16 0.0680(13) 0.1007(18) 0.0825(15) 0.0113(12) 0.0169(12) -0.0093(13)
    C17 0.0651(14) 0.133(3) 0.0981(19) 0.0109(15) 0.0285(14) -0.0418(19)
    C18 0.0712(14) 0.140(2) 0.0700(15) -0.0268(16) 0.0326(12) -0.0273(16)
    C19 0.0902(16) 0.1022(19) 0.0783(16) -0.0157(14) 0.0366(13) -0.0003(14)
    C20 0.0745(13) 0.0841(16) 0.0766(14) 0.0000(11) 0.0316(11) -0.0042(12)
_geom_special_details
;
Bond distances, angles <i>etc</i>. have been calculated using the rounded
fractional coordinates. All su's are estimated from the variances of the
(full) variance-covariance matrix. The cell e.s.d.'s are taken into account in
the estimation of distances, angles and torsion angles
;
loop_
    _geom_bond_atom_site_label_1
    _geom_bond_atom_site_label_2
    _geom_bond_site_symmetry_1
    _geom_bond_site_symmetry_2
    _geom_bond_distance
    _geom_bond_publ_flag
    O1 C13 . . 1.348(2) no
    O2 C11 . . 1.359(2) no
    O2 C14 . . 1.412(2) no
    O3 N2 . . 1.221(3) no
    O4 N2 . . 1.216(3) no
    N1 C4 . . 1.410(2) no
    N1 C7 . . 1.284(2) no
    O1 H1 . . 0.8200 no
    N2 C1 . . 1.459(3) no
    C1 C2 . . 1.365(3) no
    C1 C6 . . 1.365(3) no
    C2 C3 . . 1.383(3) no
    C3 C4 . . 1.384(3) no
    C4 C5 . . 1.382(3) no
    C5 C6 . . 1.375(3) no
    C7 C8 . . 1.436(3) no
    C8 C13 . . 1.419(2) no
    C8 C9 . . 1.388(3) no
    C9 C10 . . 1.381(3) no
    C10 C11 . . 1.394(2) no
    C11 C12 . . 1.382(3) no
    C12 C13 . . 1.375(2) no
    C14 C15 . . 1.503(3) no
    C15 C20 . . 1.370(3) no
    C15 C16 . . 1.368(3) no
    C16 C17 . . 1.386(4) no
    C17 C18 . . 1.358(5) no
    C18 C19 . . 1.351(4) no
    C19 C20 . . 1.376(3) no
    C2 H2 . . 0.9300 no
    C3 H3 . . 0.9300 no
    C5 H5 . . 0.9300 no
    C6 H6 . . 0.9300 no
    C7 H7 . . 1.00(2) no
    C9 H9 . . 0.9300 no
    C10 H10 . . 0.9300 no
    C12 H12 . . 0.9300 no
    C14 H14A . . 0.9700 no
    C14 H14B . . 0.9700 no
    C16 H16 . . 0.9300 no
    C17 H17 . . 0.9300 no
    C18 H18 . . 0.9300 no
    C19 H19 . . 0.9300 no
    C20 H20 . . 0.9300 no
loop_
    _geom_angle_atom_site_label_1
    _geom_angle_atom_site_label_2
    _geom_angle_atom_site_label_3
    _geom_angle_site_symmetry_1
    _geom_angle_site_symmetry_2
    _geom_angle_site_symmetry_3
    _geom_angle
    _geom_angle_publ_flag
    C11 O2 C14 . . . 118.78(15) no
    C4 N1 C7 . . . 122.55(16) no
    C13 O1 H1 . . . 109.00 no
    O3 N2 O4 . . . 123.1(2) no
    O4 N2 C1 . . . 118.9(2) no
    O3 N2 C1 . . . 118.0(2) no
    N2 C1 C2 . . . 119.38(19) no
    C2 C1 C6 . . . 121.3(2) no
    N2 C1 C6 . . . 119.32(19) no
    C1 C2 C3 . . . 119.26(19) no
    C2 C3 C4 . . . 120.63(19) no
    N1 C4 C3 . . . 125.52(17) no
    N1 C4 C5 . . . 116.02(17) no
    C3 C4 C5 . . . 118.47(18) no
    C4 C5 C6 . . . 121.0(2) no
    C1 C6 C5 . . . 119.3(2) no
    N1 C7 C8 . . . 121.71(17) no
    C7 C8 C13 . . . 121.79(16) no
    C9 C8 C13 . . . 117.59(15) no
    C7 C8 C9 . . . 120.61(16) no
    C8 C9 C10 . . . 122.57(17) no
    C9 C10 C11 . . . 118.34(17) no
    O2 C11 C10 . . . 124.01(16) no
    C10 C11 C12 . . . 120.78(16) no
    O2 C11 C12 . . . 115.18(15) no
    C11 C12 C13 . . . 120.33(16) no
    O1 C13 C8 . . . 121.03(15) no
    O1 C13 C12 . . . 118.59(16) no
    C8 C13 C12 . . . 120.37(16) no
    O2 C14 C15 . . . 108.86(17) no
    C14 C15 C16 . . . 119.5(2) no
    C16 C15 C20 . . . 118.1(2) no
    C14 C15 C20 . . . 122.3(2) no
    C15 C16 C17 . . . 120.7(3) no
    C16 C17 C18 . . . 120.3(3) no
    C17 C18 C19 . . . 119.3(2) no
    C18 C19 C20 . . . 120.8(3) no
    C15 C20 C19 . . . 120.7(2) no
    C1 C2 H2 . . . 120.00 no
    C3 C2 H2 . . . 120.00 no
    C2 C3 H3 . . . 120.00 no
    C4 C3 H3 . . . 120.00 no
    C4 C5 H5 . . . 119.00 no
    C6 C5 H5 . . . 119.00 no
    C1 C6 H6 . . . 120.00 no
    C5 C6 H6 . . . 120.00 no
    N1 C7 H7 . . . 121.3(11) no
    C8 C7 H7 . . . 117.0(11) no
    C8 C9 H9 . . . 119.00 no
    C10 C9 H9 . . . 119.00 no
    C9 C10 H10 . . . 121.00 no
    C11 C10 H10 . . . 121.00 no
    C11 C12 H12 . . . 120.00 no
    C13 C12 H12 . . . 120.00 no
    O2 C14 H14A . . . 110.00 no
    O2 C14 H14B . . . 110.00 no
    C15 C14 H14A . . . 110.00 no
    C15 C14 H14B . . . 110.00 no
    H14A C14 H14B . . . 108.00 no
    C15 C16 H16 . . . 120.00 no
    C17 C16 H16 . . . 120.00 no
    C16 C17 H17 . . . 120.00 no
    C18 C17 H17 . . . 120.00 no
    C17 C18 H18 . . . 120.00 no
    C19 C18 H18 . . . 120.00 no
    C18 C19 H19 . . . 120.00 no
    C20 C19 H19 . . . 120.00 no
    C15 C20 H20 . . . 120.00 no
    C19 C20 H20 . . . 120.00 no
loop_
    _geom_torsion_atom_site_label_1
    _geom_torsion_atom_site_label_2
    _geom_torsion_atom_site_label_3
    _geom_torsion_atom_site_label_4
    _geom_torsion_site_symmetry_1
    _geom_torsion_site_symmetry_2
    _geom_torsion_site_symmetry_3
    _geom_torsion_site_symmetry_4
    _geom_torsion
    _geom_torsion_publ_flag
    C14 O2 C11 C10 . . . . -8.6(3) no
    C14 O2 C11 C12 . . . . 173.28(18) no
    C11 O2 C14 C15 . . . . 177.00(17) no
    C7 N1 C4 C3 . . . . 5.8(3) no
    C7 N1 C4 C5 . . . . -174.31(19) no
    C4 N1 C7 C8 . . . . -179.76(16) no
    O3 N2 C1 C2 . . . . -178.9(2) no
    O3 N2 C1 C6 . . . . 2.0(3) no
    O4 N2 C1 C2 . . . . 2.2(3) no
    O4 N2 C1 C6 . . . . -177.0(2) no
    N2 C1 C2 C3 . . . . -179.09(18) no
    C6 C1 C2 C3 . . . . 0.1(3) no
    N2 C1 C6 C5 . . . . 178.5(2) no
    C2 C1 C6 C5 . . . . -0.7(4) no
    C1 C2 C3 C4 . . . . 0.7(3) no
    C2 C3 C4 N1 . . . . 179.10(18) no
    C2 C3 C4 C5 . . . . -0.8(3) no
    N1 C4 C5 C6 . . . . -179.7(2) no
    C3 C4 C5 C6 . . . . 0.2(3) no
    C4 C5 C6 C1 . . . . 0.5(4) no
    N1 C7 C8 C9 . . . . 178.26(17) no
    N1 C7 C8 C13 . . . . -1.0(3) no
    C7 C8 C9 C10 . . . . -179.31(17) no
    C13 C8 C9 C10 . . . . 0.0(3) no
    C7 C8 C13 O1 . . . . 0.2(3) no
    C7 C8 C13 C12 . . . . -179.20(17) no
    C9 C8 C13 O1 . . . . -179.10(16) no
    C9 C8 C13 C12 . . . . 1.5(3) no
    C8 C9 C10 C11 . . . . -1.0(3) no
    C9 C10 C11 O2 . . . . -177.44(17) no
    C9 C10 C11 C12 . . . . 0.6(3) no
    O2 C11 C12 C13 . . . . 179.08(16) no
    C10 C11 C12 C13 . . . . 0.9(3) no
    C11 C12 C13 O1 . . . . 178.65(17) no
    C11 C12 C13 C8 . . . . -2.0(3) no
    O2 C14 C15 C16 . . . . -144.8(2) no
    O2 C14 C15 C20 . . . . 37.0(3) no
    C14 C15 C16 C17 . . . . -177.7(2) no
    C20 C15 C16 C17 . . . . 0.5(4) no
    C14 C15 C20 C19 . . . . 178.3(2) no
    C16 C15 C20 C19 . . . . 0.1(3) no
    C15 C16 C17 C18 . . . . -0.5(4) no
    C16 C17 C18 C19 . . . . -0.1(4) no
    C17 C18 C19 C20 . . . . 0.8(4) no
    C18 C19 C20 C15 . . . . -0.7(4) no
loop_
    _geom_hbond_atom_site_label_D
    _geom_hbond_atom_site_label_H
    _geom_hbond_atom_site_label_A
    _geom_hbond_site_symmetry_A
    _geom_hbond_distance_DH
    _geom_hbond_distance_HA
    _geom_hbond_distance_DA
    _geom_hbond_angle_DHA
    O1 H1 N1 . 0.82 1.87 2.599(2) 148
    C9 H9 O2 4_566 0.93 2.56 3.476(2) 168
    C10 H10 Cg3 4_566 0.93 2.87 3.754(2) 159
data_global
_journal_date_recd_electronic     2015-11-06
_journal_date_accepted     2015-11-19
_journal_name_full     'Acta Crystallographica, Section E'
_journal_year     2015
_journal_volume     71
_journal_issue     12
_journal_page_first     o1000
_journal_page_last     o1001
_journal_paper_category     HO
_journal_paper_doi     10.1107/S2056989015022173
_journal_coeditor_code     SU5239
_publ_contact_author_name     'Ghichi^a^, Nadir.'
_publ_contact_author_address
;
Unit\'e de Recherche de Chimie de l'Environnement et Mol\'eculaire Structurale
(CHEMS)
Facult\'e des Sciences Exactes, D\'epartement de Chimie,
Universit\'e-Mentouri,
25000 Constantine, Algeria
;
_publ_contact_author_email     g_nadir@hotmail.com
_publ_contact_author_fax     ?
_publ_contact_author_phone      0E*****
_publ_section_title
;
Crystal structure of
(<i>E</i>)-5-benzyloxy-2-{[(4-nitrophenyl)imino]methyl}phenol
;
_publ_section_title_footnote     .
loop_
    _publ_author_name
    _publ_author_address
    'Ghichi, Nadir'
;\
Unit\'e de Recherche de Chimie de l'Environnement et Mol\'eculaire Structurale \
(CHEMS)
Facult\'e des Sciences Exactes, D\'epartement de Chimie,
Universit\'e Constantine 1, Algeria
;
    'Benaouida, Mohamed Amine'
;\
Unit\'e de Recherche de Chimie de l'Environnement et Mol\'eculaire Structurale \
(CHEMS)
Facult\'e des Sciences Exactes, D\'epartement de Chimie,
Universit\'e Constantine 1, Algeria
;
    'Benboudiaf, Ali'
;\
Unit\'e de Recherche de Chimie de l'Environnement et Mol\'eculaire Structurale \
(CHEMS)
Facult\'e des Sciences Exactes, D\'epartement de Chimie,
Universit\'e Constantine 1, Algeria
;
    'Merazig, Hocine'
;\
Unit\'e de Recherche de Chimie de l'Environnement et Mol\'eculaire Structurale \
(CHEMS)
Facult\'e des Sciences Exactes, D\'epartement de Chimie,
Universit\'e Constantine 1, Algeria
;
