# Supplementary material for: Crystal structure of (E)-5-benz­yloxy-2-{[(4-nitro­phen­yl)imino]­meth­yl}phenol
Source: Acta Crystallogr E Crystallogr Commun. 2015 Nov 28;71(Pt 12):o1000–1. doi: 10.1107/S2056989015022173 (PMC4719944; doi:10.1107/S2056989015022173)
Supplement: Supplementary file 2 [file e-71-o1000-Isup2.hkl]

#
# h,k,l, Fc-squared, Fo-squared, sigma(Fo-squared), status flag
#
data_I
_shelx_title ' SIR92 run in space group P 21/c'
_shelx_refln_list_code          4
_shelx_F_calc_maximum      176.65
_exptl_crystal_F_000       728.00
_reflns_d_resolution_high  0.8107

loop_
 _space_group_symop_operation_xyz
 'x, y, z'
 '-x, y+1/2, -z+1/2'
 '-x, -y, -z'
 'x, -y-1/2, z-1/2'

_cell_length_a    15.3407
_cell_length_b     9.5618
_cell_length_c    11.7616
_cell_angle_alpha  90.000
_cell_angle_beta  100.615
_cell_angle_gamma  90.000

_shelx_F_squared_multiplier     1.000

loop_
 _refln_index_h
 _refln_index_k
 _refln_index_l
 _refln_F_squared_calc
 _refln_F_squared_meas
 _refln_F_squared_sigma
 _refln_observed_status
   3   0   0        868.81        742.78        21.99 o
   4   0   0         43.07         44.47         0.83 o
   5   0   0        112.24        104.47         1.66 o
   6   0   0        248.73        252.01         3.92 o
   7   0   0        552.44        654.20         9.53 o
   8   0   0        261.78        270.90         4.41 o
   9   0   0         57.44         57.59         1.59 o
  10   0   0          2.27          2.58         0.54 o
  11   0   0         14.75         13.93         1.02 o
  12   0   0         20.53         18.90         1.09 o
  13   0   0          7.41          4.83         0.90 o
  14   0   0        109.13        103.51         3.31 o
  15   0   0         10.05          4.79         0.96 o
  16   0   0         48.50         38.84         2.45 o
  17   0   0          0.56          0.56         1.00 o
  18   0   0          4.55          7.88         1.35 o
   3   1   0        821.46        803.95         5.38 o
   4   1   0       3573.85       3584.99        24.87 o
   5   1   0        920.88        945.45         7.70 o
   6   1   0        959.26        993.54         9.19 o
   7   1   0        500.31        525.90         5.10 o
   8   1   0        615.17        613.19         5.93 o
   9   1   0        417.79        397.53         4.04 o
  10   1   0          0.00          0.69         0.35 o
  11   1   0         36.09         37.82         1.03 o
  12   1   0          1.17          1.10         0.46 o
  15   1   0         69.31         68.07         3.39 o
  16   1   0         29.96         26.45         1.20 o
  17   1   0          3.71          2.64         0.74 o
  18   1   0          0.07         -0.12         0.82 o
   0   2   0       1148.09       1091.92        33.78 o
   1   2   0        170.24        191.81         1.61 o
   2   2   0        412.80        374.60         2.78 o
   3   2   0       4181.88       4468.11        31.01 o
   4   2   0        168.56        163.12         1.41 o
   5   2   0       1229.34       1191.26         9.14 o
   6   2   0        798.00        837.28         7.32 o
   7   2   0        266.66        263.10         2.77 o
   8   2   0        549.28        571.95         5.55 o
   9   2   0         46.70         42.78         1.01 o
  10   2   0          1.00          0.68         0.36 o
  11   2   0          0.32          0.57         0.35 o
  12   2   0        106.27        105.23         1.67 o
  13   2   0         83.76         74.47         3.12 o
  14   2   0         33.11         28.15         1.73 o
  15   2   0         75.82         81.96         2.09 o
  16   2   0         45.62         42.91         2.31 o
  17   2   0          1.82          0.73         0.80 o
  18   2   0         10.93         11.07         1.05 o
   1   3   0        827.86        804.65         6.49 o
   2   3   0        369.54        331.34         2.77 o
   3   3   0          2.17          0.58         0.17 o
   4   3   0         74.56         75.70         0.79 o
   5   3   0          0.13         -0.15         0.15 o
   6   3   0          4.35          4.98         0.28 o
   7   3   0         11.16          9.57         0.41 o
   8   3   0        116.92        122.27         1.56 o
   9   3   0         36.55         30.24         0.82 o
  10   3   0         37.92         40.57         1.05 o
  11   3   0          0.30         -0.35         0.35 o
  12   3   0         34.80         26.42         1.69 o
  13   3   0          9.19          2.79         0.76 o
  14   3   0          0.03         -0.74         0.74 o
  15   3   0          1.69          2.32         0.69 o
  16   3   0          0.00          2.15         0.77 o
  17   3   0          4.39          3.17         0.89 o
   0   4   0       1828.12       2007.48        27.76 o
   2   4   0       1160.08       1107.50         9.49 o
   3   4   0        176.94        175.82         1.90 o
   4   4   0         14.66         15.14         0.42 o
   5   4   0        720.90        758.48         6.26 o
   6   4   0        349.44        408.26         3.74 o
   7   4   0        469.18        510.50         4.99 o
   8   4   0          2.15          1.63         0.30 o
   9   4   0          0.02          0.03         0.30 o
  10   4   0          0.01         -0.32         0.32 o
  11   4   0          5.18          3.55         0.55 o
  12   4   0          4.49          1.34         0.57 o
  13   4   0         22.31         19.14         1.16 o
  14   4   0         35.67         29.90         1.64 o
  15   4   0         34.29         44.74         1.54 o
  16   4   0         52.04         68.13         1.86 o
  17   4   0          0.54          0.42         0.81 o
   1   5   0          1.41          0.51         0.20 o
   2   5   0        230.18        226.57         3.18 o
   3   5   0         21.18         20.88         0.56 o
   4   5   0         35.13         30.09         0.74 o
   5   5   0          0.61          0.15         0.23 o
   6   5   0       1104.02       1216.27        10.50 o
   7   5   0          5.03          4.43         0.35 o
   8   5   0          0.41          0.06         0.21 o
   9   5   0          0.58          0.21         0.28 o
  10   5   0         49.77         43.99         1.04 o
  11   5   0         12.40          7.85         0.61 o
  12   5   0          5.58          3.51         0.52 o
  13   5   0         10.83          6.07         0.67 o
  14   5   0          1.81          2.67         0.58 o
  15   5   0         27.05         33.91         1.25 o
  16   5   0         82.06        112.63         3.19 o
   0   6   0         45.95         66.78         1.59 o
   1   6   0         65.96         62.41         0.93 o
   2   6   0         31.38         29.83         0.66 o
   3   6   0        274.64        275.57         3.08 o
   4   6   0          7.65          6.19         0.41 o
   5   6   0         33.37         33.07         1.00 o
   6   6   0        258.95        280.90         3.62 o
   7   6   0         20.21         15.40         0.84 o
   8   6   0          6.19          5.61         0.72 o
   9   6   0         55.96         40.63         1.11 o
  10   6   0        119.55        116.88         1.82 o
  11   6   0          8.60          6.15         0.53 o
  12   6   0         40.90         29.08         1.02 o
  13   6   0         12.51          7.53         0.65 o
  14   6   0          4.21          3.10         0.65 o
  15   6   0         28.97         29.00         1.43 o
  16   6   0         33.69         42.85         3.18 o
   1   7   0         29.86         28.36         0.73 o
   2   7   0         34.48         30.65         0.72 o
   3   7   0        161.72        150.82         2.39 o
   4   7   0        214.80        219.94         2.88 o
   5   7   0          2.74          2.65         0.48 o
   6   7   0          0.03          0.20         0.41 o
   7   7   0          0.64          1.64         0.69 o
   8   7   0          5.75          6.67         0.66 o
   9   7   0         28.71         27.21         1.25 o
  10   7   0         80.67         81.89         2.13 o
  11   7   0          0.75         -0.07         0.71 o
  12   7   0         19.20         11.25         1.05 o
  13   7   0          3.41          0.59         0.74 o
  14   7   0          0.43         -0.39         0.83 o
   0   8   0         13.09          8.24         0.76 o
   1   8   0         22.97         19.03         0.84 o
   2   8   0          0.23          0.32         0.46 o
   3   8   0         98.31         98.69         2.02 o
   4   8   0          0.59          2.65         0.56 o
   5   8   0         18.33         17.03         1.03 o
   6   8   0          0.33         -0.40         0.67 o
   7   8   0          2.24          2.47         0.71 o
   8   8   0          4.98          4.21         0.74 o
   9   8   0          5.79          4.58         0.74 o
  10   8   0          0.34          0.80         0.73 o
  11   8   0          0.16          0.33         0.74 o
  12   8   0          1.09         -0.33         0.74 o
  13   8   0          0.13         -0.82         0.82 o
   1   9   0          0.10         -0.25         0.56 o
   2   9   0          1.46          3.00         0.64 o
   3   9   0         91.22        106.87         2.28 o
   4   9   0         23.74         25.31         1.65 o
   5   9   0         18.03         17.04         1.03 o
   6   9   0          3.91          1.52         1.07 o
   7   9   0          0.71         -0.57         0.57 o
   8   9   0          0.12         -0.71         0.71 o
   9   9   0          4.73          3.42         0.74 o
  10   9   0          9.09          7.90         0.93 o
  11   9   0          0.22         -0.65         0.76 o
  12   9   0          8.33          8.59         1.09 o
   0  10   0         14.93         11.91         1.26 o
   1  10   0          1.09          0.21         0.66 o
   2  10   0          8.55          9.55         0.82 o
   3  10   0         17.32         13.88         0.96 o
   4  10   0          0.58          1.67         0.73 o
   5  10   0          8.46          7.34         0.91 o
   6  10   0          1.36         -0.50         0.73 o
   7  10   0          0.20         -0.72         0.72 o
   8  10   0          1.59          0.37         0.81 o
   9  10   0          1.04          0.47         0.83 o
   1  11   0          0.12         -0.69         0.69 o
   2  11   0          6.83          4.11         0.89 o
   3  11   0         29.14         30.81         3.26 o
   4  11   0         50.14         51.64         3.98 o
   5  11   0          6.03          3.75         0.96 o
   6  11   0          2.37         -0.64         0.91 o
 -18   1   1          5.03          5.30         0.83 o
 -17   1   1          1.48          2.37         0.75 o
 -16   1   1          0.85          1.58         0.67 o
 -15   1   1         55.13         75.25         1.83 o
 -14   1   1          6.29          5.27         0.83 o
 -13   1   1          6.59          1.90         1.82 o
 -12   1   1         39.93         41.84         1.17 o
 -11   1   1         44.85         37.26         1.03 o
 -10   1   1        116.54        114.42         1.54 o
  -9   1   1         32.18         36.26         0.80 o
  -8   1   1         39.97         35.46         0.76 o
  -7   1   1        681.31        678.98         6.43 o
  -6   1   1          6.27          4.93         0.28 o
  -5   1   1         41.61         50.85         0.64 o
  -4   1   1        437.29        453.95         3.28 o
  -3   1   1        224.33        216.39         1.66 o
   0   1   1         18.36          0.00         0.13 o
   3   1   1       2479.46       2467.82        20.92 o
   4   1   1       1648.69       1628.24        12.36 o
   5   1   1       1155.43       1124.69         9.66 o
   6   1   1        294.17        288.81         2.73 o
   7   1   1         66.70         84.21         1.17 o
   8   1   1        364.63        394.85         3.97 o
   9   1   1        350.27        341.35         3.85 o
  10   1   1         14.53         12.69         0.59 o
  11   1   1         99.55        108.34         1.78 o
  12   1   1         13.20         10.18         0.65 o
  13   1   1          0.05         -0.47         0.47 o
  14   1   1          4.66          1.06         0.67 o
  15   1   1          3.43          1.16         0.69 o
  16   1   1          0.31         -0.67         0.67 o
  17   1   1          0.12         -0.06         0.75 o
  18   1   1          0.60          0.38         0.82 o
 -18   2   1         19.72         23.03         1.56 o
 -17   2   1          0.48          1.28         0.71 o
 -16   2   1          5.94          5.84         0.72 o
 -15   2   1        460.96        498.24         5.82 o
 -14   2   1        188.70        213.82         3.08 o
 -13   2   1        135.46        142.34         3.54 o
 -12   2   1         10.98          8.81         0.86 o
 -11   2   1         22.91         20.51         0.75 o
 -10   2   1          8.35          6.90         0.43 o
  -9   2   1         86.06        121.45         1.58 o
  -8   2   1         36.83         33.30         0.74 o
  -7   2   1          9.56          9.35         0.41 o
  -6   2   1        951.50       1078.54         9.33 o
  -5   2   1        395.32        362.98         2.94 o
  -4   2   1        138.49        139.65         1.30 o
  -3   2   1        222.32        223.76         1.85 o
  -2   2   1        221.41        198.78         1.69 o
  -1   2   1       2249.07       2155.21        18.25 o
   0   2   1       1903.84       1885.92        15.91 o
   2   2   1         31.03         27.63         1.07 o
   3   2   1          1.10          0.31         0.17 o
   4   2   1          0.10          0.32         0.24 o
   5   2   1       1063.74        990.76         8.55 o
   6   2   1        451.04        499.10         4.49 o
   7   2   1       3215.31       3650.62        33.05 o
   8   2   1        530.36        612.63         5.95 o
   9   2   1        224.28        243.61         2.68 o
  10   2   1        161.32        172.01         2.10 o
  11   2   1          2.87          1.08         0.41 o
  12   2   1          0.15         -0.42         0.42 o
  13   2   1         22.97         20.30         1.47 o
  14   2   1          1.24         -0.57         0.57 o
  15   2   1         47.76         45.66         1.56 o
  16   2   1          0.82          0.35         0.69 o
  17   2   1          2.45          1.97         0.82 o
  18   2   1          0.17         -0.26         0.82 o
 -18   3   1          5.21          4.44         0.96 o
 -17   3   1         13.45         10.70         1.62 o
 -16   3   1         45.37         46.18         1.57 o
 -15   3   1        226.39        266.43         3.78 o
 -14   3   1        151.88        174.20         2.46 o
 -13   3   1         27.91         20.03         0.82 o
 -12   3   1          5.58          1.61         0.91 o
 -11   3   1          8.92         10.84         0.56 o
 -10   3   1         35.02         31.82         0.88 o
  -9   3   1        159.35        164.32         2.22 o
  -8   3   1         48.25         44.77         0.89 o
  -7   3   1          5.52          3.14         0.21 o
  -6   3   1        410.93        475.83         4.34 o
  -5   3   1        292.55        349.19         2.83 o
  -4   3   1       1044.92       1008.12         8.17 o
  -3   3   1        784.87        796.47         6.88 o
  -2   3   1        920.84        820.82         6.28 o
  -1   3   1        743.30        701.73         6.49 o
   0   3   1       2273.07       2331.96        21.05 o
   1   3   1      24785.00      24952.31       296.94 o
   2   3   1        782.61        733.47         7.37 o
   3   3   1         46.75         33.78         0.45 o
   4   3   1         26.62         25.60         0.55 o
   5   3   1         24.96         25.46         0.74 o
   6   3   1        405.73        430.37         3.95 o
   7   3   1       1008.70       1102.42        10.26 o
   8   3   1        255.26        257.28         2.79 o
   9   3   1          0.46          0.25         0.30 o
  10   3   1        137.23        143.94         1.89 o
  11   3   1          4.01          5.13         0.45 o
  12   3   1         36.69         29.85         1.71 o
  13   3   1         73.51         63.75         1.45 o
  14   3   1         71.07         59.25         1.45 o
  15   3   1          0.99         -0.23         0.70 o
  16   3   1          8.56          9.21         1.03 o
  17   3   1         21.53         17.70         1.20 o
 -17   4   1          0.13          0.77         0.63 o
 -16   4   1          3.68          3.21         0.69 o
 -15   4   1         22.53         23.57         1.56 o
 -14   4   1          4.22          4.18         0.58 o
 -13   4   1         50.07         42.02         1.88 o
 -12   4   1         49.51         41.45         2.09 o
 -11   4   1         52.13         46.33         1.08 o
 -10   4   1         15.90         11.39         0.45 o
  -9   4   1        515.39        508.86         4.73 o
  -8   4   1        426.22        410.67         3.85 o
  -7   4   1        254.62        257.05         2.35 o
  -6   4   1        680.80        742.49         6.98 o
  -5   4   1       1892.19       2082.22        18.94 o
  -4   4   1         30.46         37.89         0.77 o
  -3   4   1         26.58         23.70         0.51 o
  -2   4   1        237.25        216.36         2.04 o
  -1   4   1        157.57        157.72         1.83 o
   0   4   1        480.23        476.22         4.88 o
   1   4   1       1764.44       1787.32        15.13 o
   2   4   1          3.17          4.05         0.30 o
   3   4   1         66.14         70.00         0.76 o
   4   4   1         46.31         58.22         0.78 o
   5   4   1         94.28        100.24         2.12 o
   6   4   1         21.78         18.31         0.59 o
   7   4   1         96.81         87.78         1.37 o
   8   4   1          4.61          3.72         0.39 o
   9   4   1          9.26         11.08         0.52 o
  10   4   1          5.28          5.19         0.51 o
  11   4   1          4.37          4.05         0.49 o
  12   4   1          9.59          7.36         0.63 o
  13   4   1        138.97        122.35         2.13 o
  14   4   1         36.19         23.68         1.09 o
  15   4   1          2.83          2.55         0.65 o
  16   4   1         68.56         73.24         1.92 o
  17   4   1         32.53         31.72         2.92 o
 -17   5   1         17.36         18.16         1.08 o
 -16   5   1          1.41          2.70         0.68 o
 -15   5   1         12.91         18.41         1.19 o
 -14   5   1         29.58         27.00         1.01 o
 -13   5   1         61.05         61.25         1.34 o
 -12   5   1         87.32         76.23         1.38 o
 -11   5   1         85.32         79.16         2.05 o
 -10   5   1         15.07          9.72         0.45 o
  -9   5   1          0.46         -0.13         0.43 o
  -8   5   1          0.42          0.40         0.35 o
  -7   5   1         13.77         12.12         0.58 o
  -6   5   1        276.70        285.57         3.26 o
  -5   5   1        134.01        151.02         1.91 o
  -4   5   1         35.95         37.70         0.80 o
  -3   5   1        150.77        157.71         1.75 o
  -2   5   1       1805.61       1802.33        15.34 o
  -1   5   1         39.59         34.55         0.95 o
   0   5   1         78.96         86.83         1.12 o
   1   5   1        154.03        167.88         1.66 o
   2   5   1         14.47         15.48         0.54 o
   3   5   1        402.53        409.94         4.01 o
   5   5   1          0.03         -0.19         0.19 o
   6   5   1         87.28         82.70         1.11 o
   7   5   1          9.66          8.34         0.65 o
   8   5   1          1.19          1.34         0.34 o
   9   5   1         19.69         19.55         0.93 o
  10   5   1          5.16          4.75         0.49 o
  11   5   1          4.62          1.68         0.49 o
  13   5   1          8.89          4.37         0.64 o
  14   5   1          0.40         -0.55         0.55 o
  15   5   1          0.13         -0.61         0.61 o
  16   5   1         12.71         14.62         0.95 o
 -16   6   1          3.27          3.23         0.98 o
 -15   6   1         34.65         48.45         2.15 o
 -14   6   1          1.94          2.25         0.83 o
 -13   6   1         11.67         10.55         1.34 o
 -12   6   1         56.19         51.79         1.83 o
 -11   6   1        105.24        103.58         1.90 o
 -10   6   1          0.87          1.34         0.47 o
  -9   6   1         19.59         14.10         0.70 o
  -8   6   1          0.27         -0.05         0.37 o
  -7   6   1          4.71          4.00         0.44 o
  -6   6   1         31.87         31.17         0.98 o
  -5   6   1          1.09          0.77         0.37 o
  -4   6   1         33.31         33.57         0.76 o
  -3   6   1        142.17        139.04         1.54 o
  -2   6   1        305.28        303.56         3.06 o
  -1   6   1         98.05        100.95         1.44 o
   0   6   1          0.19          0.22         0.23 o
   1   6   1         87.51         87.72         1.26 o
   2   6   1         41.63         56.87         0.95 o
   3   6   1         27.98         31.76         0.81 o
   4   6   1         23.24         26.18         0.53 o
   5   6   1          6.96          4.79         0.41 o
   6   6   1         30.76         29.39         0.68 o
   7   6   1         26.46         22.30         0.62 o
   8   6   1          0.68          1.28         0.59 o
   9   6   1          5.48          6.78         0.58 o
  10   6   1         19.62         11.80         0.85 o
  11   6   1         35.56         35.40         1.25 o
  12   6   1         10.32          8.65         0.69 o
  13   6   1          0.07         -0.55         0.55 o
  14   6   1          4.60          3.43         0.73 o
  15   6   1          0.76          0.65         0.69 o
 -15   7   1          2.76          2.50         1.00 o
 -14   7   1          0.16         -0.21         0.83 o
 -13   7   1          0.02         -0.80         0.80 o
 -12   7   1          2.34          3.80         0.80 o
 -11   7   1          0.67          0.28         0.73 o
 -10   7   1          3.79          2.57         0.73 o
  -9   7   1        152.09        163.11         3.17 o
  -8   7   1         51.98         53.32         1.40 o
  -7   7   1          0.15         -0.35         0.35 o
  -6   7   1          1.82          0.94         0.41 o
  -5   7   1        226.49        235.44         2.85 o
  -4   7   1         24.03         29.08         0.81 o
  -3   7   1          0.49          0.68         0.31 o
  -2   7   1         66.49         68.55         1.20 o
  -1   7   1         46.87         46.54         0.98 o
   0   7   1         26.80         19.99         0.70 o
   1   7   1          0.26          0.81         0.33 o
   2   7   1          0.00         -0.39         0.39 o
   3   7   1         86.41         92.57         1.47 o
   4   7   1        173.80        168.64         2.26 o
   5   7   1         40.11         39.39         1.10 o
   6   7   1        123.82        154.28         2.77 o
   7   7   1         43.42         45.90         1.34 o
   8   7   1        113.69        119.23         2.16 o
   9   7   1          1.40          0.07         0.40 o
  10   7   1          7.42          6.77         0.78 o
  11   7   1          5.75          5.39         0.61 o
  12   7   1          3.87          2.05         0.48 o
  13   7   1          3.79          0.36         0.49 o
  14   7   1          0.56          0.70         0.66 o
 -13   8   1          0.10         -0.16         0.82 o
 -12   8   1          1.36         -0.23         0.76 o
 -11   8   1          3.63          2.52         0.89 o
 -10   8   1          6.04          5.70         0.82 o
  -9   8   1         22.41         18.08         1.07 o
  -8   8   1          6.97          3.72         0.76 o
  -7   8   1          0.77          0.42         0.61 o
  -6   8   1          0.06         -0.41         0.56 o
  -5   8   1         62.44         65.37         1.68 o
  -4   8   1          0.01          0.35         0.56 o
  -3   8   1         33.05         33.99         1.31 o
  -2   8   1         86.28         81.07         1.78 o
  -1   8   1          0.61          0.69         0.25 o
   0   8   1          1.84          0.55         0.28 o
   1   8   1         21.44         19.60         0.83 o
   2   8   1         19.44         16.68         0.72 o
   3   8   1          0.17          0.39         0.43 o
   4   8   1          5.00          5.93         0.56 o
   5   8   1        141.63        140.05         2.30 o
   6   8   1          0.84          1.16         0.81 o
   7   8   1          0.76         -0.61         0.61 o
   8   8   1          0.68          0.49         0.57 o
   9   8   1          0.11          0.02         0.57 o
  10   8   1          1.28          0.33         0.72 o
  11   8   1          3.13          1.21         0.74 o
  12   8   1          1.27         -0.03         0.75 o
  13   8   1          0.00         -0.19         0.83 o
 -12   9   1          0.04         -0.05         0.83 o
 -11   9   1         12.47         11.11         1.07 o
 -10   9   1          1.60          1.43         0.81 o
  -9   9   1          9.62          9.09         0.94 o
  -8   9   1          1.75          1.92         0.74 o
  -7   9   1          0.45         -0.26         0.71 o
  -6   9   1          0.51         -0.66         0.89 o
  -5   9   1         21.07         23.54         1.61 o
  -4   9   1         17.39         23.61         1.59 o
  -3   9   1        129.46        123.31         2.47 o
  -2   9   1          4.88          2.73         0.58 o
  -1   9   1         12.48         11.62         0.94 o
   0   9   1         15.46         13.16         0.82 o
   1   9   1          7.93          4.80         0.60 o
   2   9   1          7.61          6.88         0.74 o
   3   9   1        178.74        201.27         3.41 o
   4   9   1        178.80        198.21         5.05 o
   5   9   1        153.07        161.54         4.15 o
   6   9   1          3.15          2.29         0.74 o
   7   9   1          0.46         -0.63         0.63 o
   8   9   1          4.89          5.74         1.12 o
   9   9   1          1.70          1.11         0.74 o
  10   9   1          9.38          6.78         0.92 o
  11   9   1         31.19         24.38         1.99 o
 -10  10   1          0.32          0.90         0.84 o
  -9  10   1          8.48          9.40         1.07 o
  -8  10   1          0.02         -0.74         0.74 o
  -7  10   1          0.51         -0.74         0.74 o
  -6  10   1          0.16         -0.40         0.73 o
  -5  10   1          0.05         -0.71         0.71 o
  -4  10   1          6.12          6.11         0.94 o
  -3  10   1         15.78         18.28         1.30 o
  -2  10   1          0.84          0.21         0.66 o
  -1  10   1         12.87         14.57         1.30 o
   0  10   1          0.01         -0.36         0.71 o
   1  10   1          9.00          7.96         0.94 o
   2  10   1         18.98         16.93         1.31 o
   3  10   1         47.03         61.82         2.39 o
   4  10   1         21.75         29.62         3.99 o
   5  10   1          0.61          0.16         0.93 o
   6  10   1          2.87         -0.01         1.46 o
   7  10   1          0.31         -0.09         0.93 o
   8  10   1          3.22          2.22         0.99 o
   9  10   1          0.21         -0.95         0.95 o
  -6  11   1          0.77          0.13         0.89 o
  -5  11   1          0.28         -0.82         0.82 o
  -4  11   1          0.04         -0.81         1.16 o
  -3  11   1          6.38          5.79         1.27 o
  -2  11   1         16.93         18.53         1.46 o
  -1  11   1          9.45          9.03         1.13 o
   0  11   1          0.58         -0.86         0.86 o
   1  11   1          0.35          0.84         0.91 o
   2  11   1          0.53          1.96         1.04 o
   3  11   1         23.12         23.86         2.16 o
   4  11   1         42.42         58.48         6.06 o
   5  11   1          3.94          3.67         1.32 o
   6  11   1          0.08          0.53         1.12 o
 -18   0   2          3.37          3.90         1.09 o
 -17   0   2         59.59         70.15         2.55 o
 -16   0   2         89.77         91.28         2.73 o
 -15   0   2        246.74        249.92         6.03 o
 -14   0   2       1969.30       2102.58        29.96 o
 -13   0   2       1274.36       1347.67        19.53 o
 -12   0   2        167.10        168.76         3.37 o
 -11   0   2          0.46          1.24         0.51 o
 -10   0   2          3.07          4.99         0.64 o
  -9   0   2         11.37         10.60         0.89 o
  -8   0   2         97.28        120.18         2.31 o
  -7   0   2        464.53        409.17         6.13 o
  -6   0   2       1019.05       1141.16        16.03 o
  -5   0   2        348.50        370.74         4.23 o
  -4   0   2        382.07        376.78         3.58 o
  -3   0   2       4974.64       4805.28        43.68 o
  -2   0   2       2259.81       2118.11        94.75 o
   3   0   2       3460.97       3391.18        40.71 o
   4   0   2       3397.14       3504.97        55.55 o
   5   0   2         67.69         75.20         1.61 o
   6   0   2        812.56        857.62        15.10 o
   7   0   2        624.04        690.27        10.06 o
   8   0   2       4908.74       5422.60        74.59 o
   9   0   2        784.33        788.99        11.62 o
  10   0   2        323.80        319.92         6.24 o
  11   0   2        458.34        485.02         7.62 o
  12   0   2          2.06          0.99         0.67 o
  13   0   2         34.69         38.55         1.81 o
  14   0   2        215.26        230.04         5.34 o
  15   0   2         69.92         66.64         2.53 o
  16   0   2         57.05         67.39         3.11 o
  17   0   2          3.42          2.63         1.26 o
 -18   1   2          0.01         -0.34         0.69 o
 -17   1   2         14.90         16.67         0.94 o
 -16   1   2          0.60          0.56         0.58 o
 -15   1   2         18.46         18.19         0.89 o
 -14   1   2        141.54        168.56         2.64 o
 -13   1   2          3.18          0.87         0.66 o
 -12   1   2          3.03          1.90         0.50 o
 -11   1   2         12.84         12.23         0.62 o
 -10   1   2          1.03          1.57         0.29 o
  -9   1   2         66.19         64.34         1.04 o
  -8   1   2        413.56        403.45         4.03 o
  -7   1   2        315.52        317.10         3.21 o
  -6   1   2         37.33         28.73         0.51 o
  -5   1   2         66.97         77.22         0.83 o
  -4   1   2       2060.62       2062.05        14.87 o
  -3   1   2       1560.54       1528.08        12.96 o
  -2   1   2         16.71         20.14         0.45 o
   0   1   2        178.28        119.18         2.90 o
   1   1   2        789.74        749.48        15.29 o
   3   1   2        510.41        496.90         4.65 o
   4   1   2        270.98        245.78         2.67 o
   5   1   2          5.51          2.64         0.30 o
   6   1   2        206.03        208.70         2.44 o
   7   1   2         14.75         17.24         0.91 o
   8   1   2        250.92        260.12         3.05 o
   9   1   2         63.51         65.26         1.27 o
  10   1   2          0.77          0.65         0.43 o
  11   1   2         20.59         18.91         0.85 o
  12   1   2         31.52         28.69         1.07 o
  13   1   2         27.88         22.51         1.21 o
  14   1   2         27.28         23.31         1.33 o
  15   1   2         24.08         19.75         1.03 o
  16   1   2          5.88          4.76         0.80 o
  17   1   2          4.48          4.38         0.86 o
 -18   2   2          9.98          8.44         0.87 o
 -17   2   2          0.79          0.28         0.65 o
 -16   2   2         26.48         29.65         1.22 o
 -15   2   2          8.12          8.04         0.72 o
 -14   2   2          2.22          4.06         1.09 o
 -13   2   2          2.46          1.31         1.10 o
 -12   2   2          2.11          0.81         0.56 o
 -11   2   2         19.30         18.33         0.67 o
 -10   2   2         22.53         19.62         0.75 o
  -9   2   2        292.54        305.06         3.24 o
  -8   2   2         46.19         51.98         0.89 o
  -7   2   2         76.59         89.10         1.16 o
  -6   2   2        764.02        795.68         6.95 o
  -5   2   2          3.00          3.16         0.20 o
  -4   2   2         68.42         65.21         0.89 o
  -3   2   2        295.86        250.69         2.19 o
  -2   2   2         20.16         12.29         0.37 o
  -1   2   2       1169.41       1208.01        13.01 o
   0   2   2         38.94         48.99         0.73 o
   1   2   2       1844.40       1851.36        18.14 o
   2   2   2      31205.41      30663.38       515.49 o
   3   2   2         49.81         52.97         1.15 o
   4   2   2        410.04        409.82         4.21 o
   5   2   2        452.81        408.48         4.76 o
   6   2   2        631.52        616.87         6.36 o
   7   2   2        184.33        200.46         2.09 o
   8   2   2        210.30        201.92         2.28 o
   9   2   2          0.05          0.85         0.30 o
  10   2   2         45.50         51.83         1.07 o
  11   2   2         35.74         33.47         1.17 o
  12   2   2          5.83          5.04         0.58 o
  13   2   2         11.08          7.87         0.74 o
  14   2   2         48.57         40.35         1.42 o
  15   2   2          7.05          4.62         0.82 o
  16   2   2          2.55          2.88         0.82 o
  17   2   2          0.95         -0.65         0.87 o
 -18   3   2          0.26         -0.71         0.71 o
 -17   3   2          0.69          0.22         0.71 o
 -16   3   2         27.97         31.23         1.20 o
 -15   3   2         19.06         23.01         1.40 o
 -14   3   2        216.94        241.96         2.99 o
 -13   3   2          7.67          7.17         0.61 o
 -12   3   2        105.91         94.73         2.71 o
 -11   3   2         19.75         17.64         0.97 o
 -10   3   2          5.57          4.10         0.47 o
  -9   3   2         24.17         24.60         0.67 o
  -8   3   2        156.40        141.21         1.70 o
  -7   3   2        177.11        180.08         2.20 o
  -6   3   2        535.42        564.95         5.43 o
  -5   3   2       1032.06       1092.55        10.89 o
  -4   3   2          3.04          1.37         0.21 o
  -3   3   2        446.66        413.84         4.70 o
  -2   3   2        557.25        560.52         5.71 o
  -1   3   2        758.91        778.30         9.56 o
   0   3   2       2017.09       1953.61        23.49 o
   1   3   2       1335.87       1283.20        18.34 o
   2   3   2        880.08        845.41         9.22 o
   3   3   2        227.21        244.06         2.90 o
   4   3   2          7.10          5.36         0.35 o
   5   3   2        258.10        283.39         2.90 o
   6   3   2        178.06        162.40         1.70 o
   7   3   2         68.76         49.26         1.03 o
   8   3   2        158.73        168.60         2.22 o
   9   3   2          3.35          1.89         0.35 o
  10   3   2          0.07         -0.18         0.35 o
  11   3   2         12.54         10.28         0.61 o
  12   3   2          0.00         -0.49         0.49 o
  13   3   2          7.01          5.44         0.67 o
  14   3   2          0.07         -0.68         0.68 o
  15   3   2          0.78         -0.03         0.81 o
  16   3   2          0.12         -0.43         0.75 o
  17   3   2          6.11          3.62         0.95 o
 -17   4   2          1.05          1.57         0.64 o
 -16   4   2          2.81          4.44         0.63 o
 -15   4   2          0.35          0.30         0.44 o
 -14   4   2        186.61        207.85         2.68 o
 -13   4   2         14.57         15.31         0.88 o
 -12   4   2         64.15         64.56         1.65 o
 -11   4   2         51.07         43.39         1.70 o
 -10   4   2          0.00         -0.26         0.38 o
  -9   4   2         89.83         93.20         1.54 o
  -8   4   2       1082.37       1152.07        11.67 o
  -7   4   2        164.12        163.61         2.07 o
  -6   4   2        199.52        220.92         2.60 o
  -5   4   2        364.09        351.36         3.49 o
  -4   4   2         60.86         75.49         0.99 o
  -3   4   2        527.64        548.51         6.17 o
  -2   4   2         31.67         33.30         0.75 o
  -1   4   2        741.83        734.24         8.05 o
   0   4   2        272.91        274.02         3.20 o
   1   4   2         74.92         88.85         1.17 o
   2   4   2        446.77        413.16         4.73 o
   3   4   2        179.08        159.60         2.12 o
   4   4   2         77.33         61.03         1.05 o
   5   4   2        127.97        131.20         1.53 o
   6   4   2        422.31        416.34         3.86 o
   7   4   2          2.12          1.87         0.28 o
   8   4   2        257.80        301.49         3.20 o
   9   4   2         53.60         52.49         1.20 o
  10   4   2          5.93          5.16         0.49 o
  11   4   2          4.66          1.47         0.41 o
  12   4   2         18.50         15.00         0.75 o
  13   4   2          8.44          3.50         0.60 o
  14   4   2          0.80         -0.58         0.58 o
  15   4   2          1.30          1.29         0.85 o
  16   4   2          0.78         -0.60         0.77 o
 -17   5   2          0.04          0.27         0.96 o
 -16   5   2         10.15         10.09         1.30 o
 -15   5   2          8.90          5.94         0.96 o
 -14   5   2          6.91          8.40         0.85 o
 -13   5   2          1.84          0.63         0.66 o
 -12   5   2         44.48         39.12         1.53 o
 -11   5   2          0.14         -0.78         0.78 o
 -10   5   2          0.61         -0.44         0.44 o
  -9   5   2          5.70          5.75         0.45 o
  -8   5   2        531.26        540.08         5.34 o
  -7   5   2         93.81         93.89         1.53 o
  -6   5   2        111.89        109.41         1.30 o
  -5   5   2         28.64         39.12         0.66 o
  -4   5   2         22.98         32.26         0.65 o
  -3   5   2          2.69          0.58         0.39 o
  -2   5   2        320.57        304.43         3.32 o
  -1   5   2        845.13        832.40         8.38 o
   0   5   2         55.46         54.30         0.95 o
   1   5   2         52.56         50.89         0.95 o
   2   5   2       2174.95       2274.65        24.45 o
   3   5   2        394.78        361.91         3.93 o
   4   5   2        304.19        270.55         2.81 o
   5   5   2          6.35          4.41         0.34 o
   6   5   2        177.90        160.47         1.96 o
   7   5   2         19.43         21.90         0.75 o
   8   5   2          2.55          1.50         0.33 o
   9   5   2         68.05         78.43         1.28 o
  10   5   2         27.28         31.85         1.10 o
  11   5   2         13.18         11.28         0.69 o
  12   5   2          1.26         -0.24         0.53 o
  13   5   2          4.51          3.37         0.64 o
  14   5   2          3.66          0.51         0.60 o
  15   5   2          2.84          0.62         0.65 o
  16   5   2          0.11          0.12         0.67 o
 -16   6   2          0.27          0.21         1.30 o
 -15   6   2          0.35         -0.21         0.82 o
 -14   6   2          4.30          3.34         0.83 o
 -13   6   2          2.06          1.63         0.74 o
 -12   6   2         35.28         26.93         1.18 o
 -11   6   2          1.67          1.15         0.64 o
 -10   6   2         19.85         19.77         1.26 o
  -9   6   2         16.49         15.58         0.75 o
  -8   6   2        102.07        107.05         1.61 o
  -7   6   2        112.38        110.88         1.46 o
  -6   6   2         11.25         13.31         0.59 o
  -5   6   2        261.55        242.96         2.62 o
  -4   6   2        560.28        571.65         9.88 o
  -3   6   2        234.33        237.88         2.58 o
  -2   6   2        158.14        161.28         1.99 o
  -1   6   2        360.11        361.83         4.37 o
   0   6   2        115.60        116.36         1.58 o
   1   6   2        281.48        305.46         2.94 o
   2   6   2        830.92        875.72         8.21 o
   3   6   2         42.48         39.19         1.50 o
   4   6   2          0.13          0.82         0.24 o
   5   6   2        132.81        132.70         1.69 o
   6   6   2        252.43        256.24         2.84 o
   7   6   2         29.14         35.20         1.28 o
   8   6   2         13.53          9.28         0.60 o
   9   6   2          3.91          6.88         0.59 o
  10   6   2          0.07         -0.35         0.46 o
  11   6   2         12.46         12.07         0.69 o
  12   6   2          0.89          0.02         0.55 o
  13   6   2          1.54          1.00         0.55 o
  14   6   2          0.22         -0.45         0.60 o
  15   6   2          1.04          1.37         0.69 o
 -15   7   2          0.68          0.68         0.89 o
 -14   7   2          5.38          6.12         1.00 o
 -13   7   2          0.02         -0.69         0.69 o
 -12   7   2         22.72         15.49         1.12 o
 -11   7   2         43.80         44.46         1.81 o
 -10   7   2         12.84          9.32         0.89 o
  -9   7   2         11.57         10.43         0.78 o
  -8   7   2         24.12         21.19         0.95 o
  -7   7   2          2.37          1.37         0.74 o
  -6   7   2          1.76          0.47         0.42 o
  -5   7   2         37.07         31.22         0.99 o
  -4   7   2        379.23        447.50         4.92 o
  -3   7   2         20.76         14.48         0.56 o
  -2   7   2        274.10        265.66         3.08 o
  -1   7   2        138.94        127.51         1.77 o
   0   7   2          2.33          0.46         0.26 o
   1   7   2          8.98          9.72         0.92 o
   2   7   2         83.38         91.25         1.11 o
   3   7   2         33.50         33.90         0.76 o
   4   7   2        234.34        249.51         2.73 o
   5   7   2        281.12        277.09         3.02 o
   6   7   2         95.48         99.93         1.82 o
   7   7   2         10.36          8.60         0.58 o
   8   7   2          0.04         -0.24         0.42 o
   9   7   2          5.92          6.60         0.55 o
  10   7   2          3.42          1.88         0.54 o
  11   7   2          0.51          0.05         0.53 o
  12   7   2          8.92          5.97         0.71 o
  13   7   2          1.50          0.83         0.75 o
  14   7   2          5.77          4.20         0.75 o
 -13   8   2          5.88          4.46         1.03 o
 -12   8   2          2.38          1.97         0.82 o
 -11   8   2          6.92          4.71         0.94 o
 -10   8   2         59.34         68.61         2.13 o
  -9   8   2          1.10          0.25         0.69 o
  -8   8   2          5.88          5.51         1.19 o
  -7   8   2          0.98         -0.53         0.63 o
  -6   8   2          9.38          9.50         0.80 o
  -5   8   2         19.75         13.50         0.73 o
  -4   8   2         68.35         77.81         1.60 o
  -3   8   2          0.01          0.19         0.40 o
  -2   8   2          2.64          2.90         0.43 o
  -1   8   2         25.55         32.35         1.01 o
   0   8   2         34.57         39.23         1.05 o
   1   8   2          0.85         -0.41         0.41 o
   2   8   2         68.18         74.31         1.50 o
   3   8   2          0.55          0.03         0.43 o
   4   8   2         68.62         88.00         1.76 o
   5   8   2         59.93         65.11         1.57 o
   6   8   2          0.53          0.76         0.64 o
   7   8   2         24.71         18.02         1.03 o
   8   8   2         10.18          8.62         0.78 o
   9   8   2          0.58         -0.01         0.63 o
  10   8   2          1.02          0.69         0.48 o
  11   8   2          7.93          4.65         0.51 o
  12   8   2         10.31          7.13         0.74 o
 -12   9   2          0.06         -0.87         0.94 o
 -11   9   2         34.45         33.93         1.63 o
 -10   9   2          4.65          4.81         1.07 o
  -9   9   2          0.61          0.22         0.80 o
  -8   9   2          4.03          0.87         0.73 o
  -7   9   2          2.00          0.56         0.73 o
  -6   9   2          0.88         -0.63         0.63 o
  -5   9   2          0.84          0.62         0.63 o
  -4   9   2         21.54         15.29         0.98 o
  -3   9   2          5.35          6.15         1.02 o
  -2   9   2          0.31         -0.39         0.78 o
  -1   9   2         27.73         27.21         1.90 o
   0   9   2          0.76          0.09         0.76 o
   1   9   2          0.30         -0.27         0.71 o
   2   9   2         18.90         18.00         1.52 o
   3   9   2          1.43          2.14         0.87 o
   4   9   2          1.31          3.12         0.86 o
   5   9   2         21.08         18.11         1.31 o
   6   9   2          7.16          7.11         1.12 o
   7   9   2          0.00          0.13         0.90 o
   8   9   2          2.80          1.42         0.93 o
   9   9   2          1.99          1.74         0.93 o
  10   9   2          0.05         -0.65         0.93 o
  11   9   2          1.04          0.47         0.99 o
 -10  10   2          0.91          0.94         0.94 o
  -9  10   2          3.38          4.13         0.98 o
  -8  10   2          0.00         -0.98         0.98 o
  -7  10   2          2.92          3.32         0.83 o
  -6  10   2          1.18         -0.53         0.90 o
  -5  10   2          0.01         -0.86         0.86 o
  -4  10   2          0.11         -0.86         0.86 o
  -3  10   2          0.02         -0.68         1.18 o
  -2  10   2         15.61         15.09         1.13 o
  -1  10   2          0.30         -0.48         0.86 o
   0  10   2          0.07         -0.49         0.78 o
   1  10   2         16.18         14.84         1.12 o
   2  10   2          0.62          0.41         0.88 o
   3  10   2          0.93          1.44         0.93 o
   4  10   2         27.68         23.52         1.50 o
   5  10   2         77.48         88.46         2.94 o
   6  10   2         15.24         11.58         2.37 o
   7  10   2          0.08          0.86         0.95 o
   8  10   2          0.04         -0.93         0.93 o
   9  10   2          0.55         -0.51         1.05 o
  -6  11   2          1.33         -1.09         1.09 o
  -5  11   2          0.92         -1.04         1.04 o
  -4  11   2          2.24          1.00         1.09 o
  -3  11   2          2.21          3.40         2.19 o
  -2  11   2          0.38         -0.14         1.52 o
  -1  11   2          1.26         -0.57         0.92 o
   0  11   2          0.05         -0.91         0.91 o
   1  11   2          2.72          1.07         1.07 o
   2  11   2         15.54         17.36         1.47 o
   3  11   2         10.03         13.58         1.98 o
   4  11   2         53.45         63.95         2.79 o
   5  11   2         23.47         20.62         3.02 o
 -18   1   3          9.65         11.05         0.88 o
 -17   1   3         13.22         13.84         0.89 o
 -16   1   3         53.46         59.67         1.60 o
 -15   1   3        112.39        116.16         2.10 o
 -14   1   3         98.37        107.16         1.98 o
 -13   1   3       1382.32       1450.03        14.80 o
 -12   1   3          5.72          4.61         0.56 o
 -11   1   3         12.20          9.98         0.91 o
 -10   1   3         17.89         17.57         0.74 o
  -9   1   3         23.57         25.00         0.64 o
  -8   1   3         84.81         95.75         1.14 o
  -7   1   3       1579.76       1822.33        15.50 o
  -6   1   3         16.81         23.33         0.59 o
  -5   1   3          0.07          0.62         0.17 o
  -4   1   3       2006.27       2034.96        18.40 o
  -3   1   3        213.44        206.15         1.87 o
  -2   1   3       2288.72       2252.85        20.34 o
  -1   1   3         29.53         26.44         0.48 o
   0   1   3       1135.37       1105.46        10.85 o
   1   1   3        423.68        391.49         4.40 o
   2   1   3        224.13        190.51         2.08 o
   3   1   3        376.06        456.10         4.00 o
   4   1   3         80.70         79.55         1.11 o
   5   1   3         33.16         32.64         0.80 o
   6   1   3         99.19        109.50         1.65 o
   7   1   3          0.16         -0.45         0.45 o
   8   1   3        109.93        112.21         1.80 o
   9   1   3        484.36        544.60         5.85 o
  10   1   3        104.17         95.74         1.61 o
  11   1   3          1.86          1.01         0.47 o
  12   1   3          0.61         -0.09         0.47 o
  13   1   3          5.71          3.81         0.61 o
  14   1   3          0.03         -0.48         0.62 o
  15   1   3          1.05          1.21         0.80 o
  16   1   3          1.51          2.04         0.93 o
  17   1   3          2.88          2.03         1.30 o
 -18   2   3          1.20          1.85         0.78 o
 -17   2   3          8.01          7.75         0.75 o
 -16   2   3          4.07          4.44         0.71 o
 -15   2   3         25.88         23.46         1.26 o
 -14   2   3        181.06        175.09         2.60 o
 -13   2   3        557.92        612.91         6.24 o
 -12   2   3        283.09        284.00         3.27 o
 -11   2   3         64.04         62.55         1.05 o
 -10   2   3          2.47          2.72         0.31 o
  -9   2   3          7.68          6.83         0.36 o
  -8   2   3         60.22         56.35         0.75 o
  -7   2   3       4262.48       4679.84        42.34 o
  -6   2   3        324.88        342.94         3.70 o
  -5   2   3        520.63        512.37         5.28 o
  -4   2   3        852.85        889.86         9.75 o
  -3   2   3        198.80        174.21         2.07 o
  -2   2   3        419.23        362.72         4.60 o
  -1   2   3        800.50        758.29         9.32 o
   0   2   3        697.87        635.69         7.85 o
   1   2   3          1.49          1.16         0.33 o
   2   2   3        137.51        142.70         2.16 o
   3   2   3        149.36        132.85         1.76 o
   4   2   3        424.62        419.96         4.81 o
   5   2   3        308.74        310.86         3.38 o
   6   2   3         47.08         45.36         0.89 o
   7   2   3        447.98        433.15         5.15 o
   8   2   3        164.52        171.05         2.22 o
   9   2   3        421.84        455.73         4.61 o
  10   2   3          5.30          4.81         0.48 o
  11   2   3          5.79          3.56         0.53 o
  12   2   3         19.53         20.64         0.86 o
  13   2   3         24.82         18.74         0.97 o
  14   2   3         44.47         49.62         1.71 o
  15   2   3         63.95         67.95         1.97 o
  16   2   3         18.25         12.47         1.09 o
  17   2   3          2.56          4.22         1.10 o
 -18   3   3          0.01         -0.67         0.67 o
 -17   3   3          0.04         -0.26         0.63 o
 -16   3   3          5.04          5.14         0.88 o
 -15   3   3         10.27          9.01         0.65 o
 -14   3   3          3.81          4.81         0.53 o
 -13   3   3        405.96        418.69         4.52 o
 -12   3   3        249.31        270.51         3.90 o
 -11   3   3        190.44        206.07         2.21 o
 -10   3   3         10.41          8.21         0.49 o
  -9   3   3          1.99          1.69         0.37 o
  -8   3   3         57.39         40.05         1.43 o
  -7   3   3       1057.47       1032.89        10.47 o
  -6   3   3        675.10        703.40         8.31 o
  -5   3   3          4.22          4.86         0.38 o
  -3   3   3        947.18        951.07        10.38 o
  -2   3   3        177.48        170.74         3.69 o
  -1   3   3       1966.65       1975.15        32.65 o
   0   3   3       4259.62       4260.94        51.16 o
   1   3   3        115.59        115.46         2.18 o
   2   3   3        664.62        641.23         9.35 o
   3   3   3       2109.77       2318.59        24.84 o
   4   3   3          0.24          1.00         0.31 o
   5   3   3        681.94        728.07         8.17 o
   6   3   3        245.27        232.50         3.01 o
   7   3   3        107.48        114.50         1.48 o
   8   3   3          1.61          0.66         0.29 o
   9   3   3        291.93        320.15         3.74 o
  10   3   3         19.28         15.64         0.73 o
  11   3   3         30.90         30.94         1.10 o
  12   3   3          9.23         10.03         0.76 o
  13   3   3          0.00         -0.31         0.68 o
  14   3   3          0.11         -0.31         0.68 o
  15   3   3          0.11          0.92         0.73 o
  16   3   3          0.04         -0.30         0.82 o
 -17   4   3          1.05          0.68         0.83 o
 -16   4   3          0.22         -0.02         0.87 o
 -15   4   3         12.47         12.66         0.97 o
 -14   4   3          1.66          0.90         0.68 o
 -13   4   3         57.24         53.67         1.50 o
 -12   4   3          3.45          3.01         0.77 o
 -11   4   3         11.56         10.60         0.88 o
 -10   4   3          0.50         -0.35         0.35 o
  -9   4   3         66.29         69.43         1.28 o
  -8   4   3          4.77          5.62         0.51 o
  -7   4   3          4.56          2.82         0.30 o
  -6   4   3          0.14         -0.36         0.36 o
  -5   4   3          0.02         -0.22         0.22 o
  -4   4   3        355.92        355.93         4.23 o
  -3   4   3        280.61        262.38         2.88 o
  -2   4   3        162.22        166.44         2.13 o
  -1   4   3       1022.34       1026.91        14.65 o
   0   4   3       1142.67       1163.75        14.32 o
   1   4   3         50.89         39.28         2.03 o
   2   4   3       1142.11       1088.57        11.85 o
   3   4   3       6784.71       6951.39        74.58 o
   4   4   3          3.96          4.89         0.61 o
   5   4   3         56.12         47.41         1.07 o
   6   4   3        370.62        342.54         4.26 o
   7   4   3         89.19         74.68         1.19 o
   8   4   3         25.28         30.67         0.87 o
   9   4   3        133.55        144.52         1.87 o
  10   4   3          0.01          0.31         0.45 o
  11   4   3          0.67          0.46         0.46 o
  12   4   3          0.00         -0.47         0.47 o
  13   4   3          2.52          2.46         0.59 o
  14   4   3          8.35          6.29         0.74 o
  15   4   3          0.58          0.63         0.78 o
  16   4   3          0.35          0.04         0.82 o
 -17   5   3          4.40          1.59         1.00 o
 -16   5   3          3.00          1.82         1.12 o
 -15   5   3          0.01         -0.06         0.75 o
 -14   5   3          1.62          0.42         0.69 o
 -13   5   3          7.60          5.87         0.75 o
 -12   5   3          4.58          4.78         0.69 o
 -11   5   3         82.76         75.44         1.58 o
 -10   5   3          7.05          4.69         0.63 o
  -9   5   3         28.73         27.51         1.34 o
  -8   5   3          1.15          1.47         0.35 o
  -7   5   3        154.54        163.54         1.94 o
  -6   5   3         48.02         49.46         0.99 o
  -5   5   3        122.22        126.67         1.66 o
  -4   5   3         72.81         87.61         1.48 o
  -3   5   3          0.02         -0.55         0.55 o
  -2   5   3        143.80        152.52         2.92 o
  -1   5   3        745.89        739.20         8.27 o
   0   5   3        147.51        158.39         2.13 o
   1   5   3        541.24        573.63         5.95 o
   2   5   3       1992.47       1976.11        21.35 o
   3   5   3       2919.40       2969.15        31.87 o
   4   5   3        212.20        192.82         2.64 o
   5   5   3        143.24        122.60         1.73 o
   6   5   3        117.70         97.98         1.39 o
   7   5   3          0.63          0.53         0.37 o
   8   5   3        140.96        146.05         2.28 o
   9   5   3         40.56         39.82         1.12 o
  10   5   3         17.96         15.15         0.75 o
  11   5   3          7.16          7.20         0.61 o
  12   5   3          6.61          5.40         0.61 o
  13   5   3          0.02         -0.58         0.58 o
  14   5   3         11.53         12.93         0.87 o
  15   5   3          1.24         -0.14         0.69 o
 -16   6   3          0.65          1.69         0.98 o
 -15   6   3          1.54          0.48         0.82 o
 -14   6   3          0.10         -0.76         0.76 o
 -13   6   3          0.08         -0.60         0.60 o
 -12   6   3          0.14         -0.70         0.70 o
 -11   6   3         31.53         26.29         1.21 o
 -10   6   3          4.00          2.25         0.60 o
  -9   6   3         27.99         30.36         1.76 o
  -8   6   3         24.12         27.68         1.09 o
  -7   6   3         38.79         36.01         1.01 o
  -6   6   3          0.44         -0.19         0.36 o
  -5   6   3         12.49         14.43         0.92 o
  -4   6   3         78.98         99.17         1.54 o
  -3   6   3        312.19        344.45         4.33 o
  -2   6   3         14.92         16.99         0.76 o
  -1   6   3         48.38         47.41         1.30 o
   0   6   3        119.55        120.77         1.81 o
   1   6   3         17.71         14.34         0.91 o
   2   6   3         43.85         45.09         1.10 o
   3   6   3          9.31         10.28         0.61 o
   4   6   3          0.17          1.51         0.42 o
   5   6   3         32.63         32.06         0.79 o
   6   6   3         21.43         23.42         1.58 o
   7   6   3        177.47        181.39         2.69 o
   8   6   3          5.72          7.24         0.54 o
   9   6   3         31.33         37.07         1.22 o
  10   6   3         15.78         13.48         1.02 o
  11   6   3          0.61         -0.47         0.47 o
  12   6   3          4.87          2.73         0.61 o
  13   6   3          0.65         -0.39         0.60 o
  14   6   3          4.37          2.54         0.69 o
 -15   7   3         12.90         12.77         1.25 o
 -14   7   3          2.70          0.51         0.82 o
 -13   7   3          6.67          3.26         0.86 o
 -12   7   3         12.26         10.18         1.30 o
 -11   7   3          0.42         -0.73         0.73 o
 -10   7   3         55.18         54.98         1.84 o
  -9   7   3          0.45          0.04         0.56 o
  -8   7   3          0.09         -0.02         0.62 o
  -7   7   3          5.89          8.45         0.64 o
  -6   7   3          5.32          4.31         0.57 o
  -5   7   3         17.56         17.94         0.66 o
  -4   7   3          1.17          0.05         0.24 o
  -3   7   3         16.31         15.08         0.61 o
  -2   7   3          9.15         10.11         0.51 o
  -1   7   3         43.79         35.43         0.86 o
   0   7   3          2.61          1.84         0.36 o
   1   7   3         26.07         24.46         1.04 o
   2   7   3          2.42          3.36         0.49 o
   3   7   3        205.91        194.69         2.49 o
   4   7   3          1.39          1.65         0.45 o
   5   7   3        350.10        375.98         4.75 o
   6   7   3         96.81        106.03         2.31 o
   7   7   3        135.92        129.94         2.29 o
   8   7   3          1.40          0.54         0.59 o
   9   7   3          1.60          0.86         0.54 o
  10   7   3         10.15         10.30         0.74 o
  11   7   3          4.52          4.58         0.63 o
  12   7   3          0.02          0.24         0.60 o
  13   7   3          5.09          5.38         0.74 o
 -13   8   3          1.81          2.13         0.89 o
 -12   8   3          2.45          1.33         0.87 o
 -11   8   3          4.31          2.28         0.86 o
 -10   8   3         26.78         28.58         1.41 o
  -9   8   3         21.97         20.71         1.56 o
  -8   8   3          0.54         -1.16         1.16 o
  -7   8   3          3.57          2.31         0.57 o
  -6   8   3          0.21         -0.33         0.47 o
  -5   8   3          4.12          3.68         0.57 o
  -4   8   3         16.66         15.12         0.93 o
  -3   8   3         13.17         10.54         0.74 o
  -2   8   3          0.01         -0.64         0.64 o
  -1   8   3          9.50          9.69         0.84 o
   0   8   3          3.11          1.51         0.44 o
   1   8   3          7.58          7.11         1.20 o
   2   8   3          0.79         -1.02         1.02 o
   3   8   3         48.68         48.27         1.34 o
   4   8   3         61.96         69.99         1.55 o
   5   8   3        143.22        148.87         2.42 o
   6   8   3        196.53        212.88         3.16 o
   7   8   3         20.68         24.65         1.63 o
   8   8   3          4.89          4.83         0.62 o
   9   8   3          1.65          1.38         0.62 o
  10   8   3          0.68         -0.34         0.66 o
  11   8   3          0.51         -0.98         0.98 o
  12   8   3          2.29          2.43         0.78 o
 -12   9   3          5.04          4.13         1.04 o
 -11   9   3         26.44         20.37         1.63 o
 -10   9   3         56.26         64.33         2.29 o
  -9   9   3         24.26         25.43         1.79 o
  -8   9   3          1.19          0.09         0.78 o
  -7   9   3          0.99         -0.71         1.70 o
  -6   9   3          0.49         -0.86         0.86 o
  -5   9   3          0.09         -1.00         1.00 o
  -4   9   3         15.16         12.24         1.21 o
  -3   9   3        101.95        113.79         2.46 o
  -2   9   3         10.29          6.06         0.98 o
  -1   9   3          0.06          0.31         1.02 o
   0   9   3          2.71          1.58         0.73 o
   1   9   3          0.85          0.15         1.13 o
   2   9   3          1.49          0.41         0.81 o
   3   9   3         99.02        132.62         3.23 o
   4   9   3         11.82         12.70         2.19 o
   5   9   3        149.93        170.63         3.84 o
   6   9   3         37.99         43.97         4.53 o
   7   9   3          0.99         -0.32         1.17 o
   8   9   3          3.56          3.50         1.19 o
   9   9   3          0.60          0.76         1.20 o
  10   9   3          4.29          1.78         1.12 o
  -9  10   3          4.88          8.01         2.05 o
  -8  10   3          4.69          5.17         1.27 o
  -7  10   3          1.02         -0.27         1.09 o
  -6  10   3          0.39         -0.90         0.90 o
  -5  10   3          0.24         -0.90         0.90 o
  -4  10   3          5.79          4.53         1.63 o
  -3  10   3         50.47         60.66         2.39 o
  -2  10   3          0.90          1.86         0.83 o
  -1  10   3          5.31          4.55         1.30 o
   0  10   3          2.60          2.24         0.92 o
   1  10   3         12.90         12.81         1.26 o
   2  10   3          2.49          1.21         1.01 o
   3  10   3          1.06          1.71         1.21 o
   4  10   3         12.16         14.65         2.09 o
   5  10   3          0.00          2.24         0.95 o
   6  10   3          0.64          1.86         1.31 o
   7  10   3          3.41          3.58         1.35 o
   8  10   3          0.33         -0.34         1.00 o
  -6  11   3          0.19         -0.21         1.12 o
  -5  11   3          0.22         -0.39         1.07 o
  -4  11   3          0.05         -1.04         1.04 o
  -3  11   3          0.02         -0.20         1.04 o
  -2  11   3          0.29         -0.62         1.03 o
  -1  11   3          1.92         -0.29         1.97 o
   0  11   3          1.31         -0.68         1.07 o
   1  11   3          2.37          0.39         1.02 o
   2  11   3          5.98          6.49         1.39 o
   3  11   3          3.94          4.06         1.19 o
   4  11   3          2.83          4.56         1.84 o
 -18   0   4         41.36         47.86         2.25 o
 -17   0   4          0.85          2.13         0.93 o
 -16   0   4         12.66         12.04         1.25 o
 -15   0   4          3.30          2.86         0.76 o
 -14   0   4         29.41         25.72         1.46 o
 -13   0   4        712.56        780.77        11.78 o
 -12   0   4         30.88         40.00         1.76 o
 -11   0   4        112.93         92.39         2.14 o
 -10   0   4         35.57         46.51         1.35 o
  -9   0   4        153.77        147.88         2.77 o
  -8   0   4         52.44         62.13         1.46 o
  -7   0   4        704.29        680.31         8.43 o
  -6   0   4       8719.28      10079.38       120.91 o
  -5   0   4        917.02       1000.98        10.88 o
  -4   0   4        767.08        756.61         9.77 o
  -3   0   4        330.26        336.57         4.94 o
  -2   0   4        259.82        310.35         3.87 o
  -1   0   4         75.25         58.44         0.93 o
   0   0   4       6200.98       5968.57        71.16 o
   1   0   4       5106.71       5107.36        61.03 o
   2   0   4        711.83        750.73        12.92 o
   3   0   4        268.20        308.63         5.69 o
   4   0   4         62.72         50.75         2.63 o
   5   0   4        515.03        532.28         7.80 o
   6   0   4        162.02        147.90         3.39 o
   8   0   4         17.78         15.11         1.19 o
   9   0   4         63.06         56.85         2.16 o
  10   0   4         72.38         81.03         2.17 o
  11   0   4          7.68          6.59         0.86 o
  12   0   4         14.26         14.81         2.25 o
  13   0   4         27.91         22.33         1.34 o
  14   0   4         11.45         13.17         1.49 o
  15   0   4         61.78         76.58         5.42 o
  16   0   4         33.94         26.22         2.06 o
 -18   1   4          0.00          0.15         0.63 o
 -17   1   4         17.55         19.42         0.92 o
 -16   1   4         35.89         45.29         1.79 o
 -15   1   4         43.37         46.54         1.66 o
 -14   1   4        201.91        214.97         2.97 o
 -13   1   4        345.10        364.18         4.36 o
 -12   1   4       1197.74       1235.30        12.65 o
 -11   1   4        261.65        273.67         3.02 o
 -10   1   4        112.56        116.79         1.42 o
  -9   1   4          0.00         -0.18         0.18 o
  -8   1   4        199.88        196.74         2.12 o
  -7   1   4         35.02         40.46         0.77 o
  -6   1   4       1466.36       1591.10        14.53 o
  -5   1   4        374.53        441.95         4.30 o
  -4   1   4        818.22        879.69         6.74 o
  -3   1   4        893.96        960.04         8.79 o
  -2   1   4         26.73         12.93         0.36 o
  -1   1   4         48.75         45.06         0.81 o
   0   1   4        962.97        958.28        11.65 o
   1   1   4        595.33        706.93         6.99 o
   2   1   4         99.44        112.26         1.31 o
   3   1   4          9.05          7.91         0.34 o
   4   1   4        162.09        151.38         1.80 o
   5   1   4          4.46          4.98         0.53 o
   6   1   4        187.72        203.70         3.05 o
   7   1   4        189.41        171.50         2.85 o
   8   1   4         63.92         63.51         1.54 o
   9   1   4         67.82         74.75         1.73 o
  10   1   4        125.56        130.37         1.98 o
  11   1   4          9.59          7.61         0.61 o
  12   1   4         13.57         10.82         0.75 o
  13   1   4          4.10          1.32         0.66 o
  14   1   4          5.16          2.37         0.80 o
  15   1   4         13.96         15.50         1.23 o
  16   1   4         14.02         12.67         1.26 o
 -18   2   4          0.62          0.15         0.88 o
 -17   2   4          1.73          2.09         0.64 o
 -16   2   4          6.09          5.51         0.78 o
 -15   2   4          3.00          2.42         0.57 o
 -14   2   4          6.18          6.77         0.62 o
 -13   2   4        122.16        123.36         1.84 o
 -12   2   4        807.66        852.62         8.30 o
 -11   2   4        176.35        162.55         1.85 o
 -10   2   4         11.43         11.47         0.58 o
  -9   2   4         80.80         90.84         1.41 o
  -8   2   4         37.63         40.71         0.84 o
  -7   2   4          1.22          0.37         0.21 o
  -6   2   4        291.40        300.14         3.02 o
  -5   2   4        557.15        553.58         5.68 o
  -4   2   4          0.07          0.75         0.23 o
  -3   2   4         92.69        100.42         1.37 o
  -2   2   4        229.10        226.12         3.13 o
  -1   2   4          2.37          0.21         0.42 o
   0   2   4       1489.01       1496.13        18.07 o
   1   2   4        127.66        133.56         1.87 o
   2   2   4         70.05         71.20         2.85 o
   3   2   4        240.70        213.47         2.59 o
   4   2   4        609.20        717.07         8.00 o
   5   2   4       1373.83       1359.56        14.84 o
   6   2   4        569.19        550.78         6.39 o
   7   2   4         47.13         45.23         0.96 o
   8   2   4          8.85          8.78         0.53 o
   9   2   4        129.36        131.64         2.55 o
  10   2   4        314.59        328.39         4.28 o
  11   2   4         37.84         37.20         1.60 o
  12   2   4          0.06         -0.20         0.69 o
  13   2   4         15.89         10.36         0.88 o
  14   2   4          2.94          2.78         0.78 o
  15   2   4          2.26          2.43         0.82 o
  16   2   4          9.91         10.71         1.15 o
 -18   3   4          5.05          7.47         1.13 o
 -17   3   4          1.03          0.27         0.94 o
 -16   3   4          1.05         -0.64         0.68 o
 -15   3   4         13.03         10.63         0.90 o
 -14   3   4         26.33         21.42         1.40 o
 -13   3   4         75.35         72.89         1.82 o
 -12   3   4        706.53        728.35         7.89 o
 -11   3   4          1.85          1.43         0.83 o
 -10   3   4          1.92          0.73         0.38 o
  -9   3   4         94.47        109.84         1.81 o
  -8   3   4         22.49         19.50         0.65 o
  -7   3   4         42.93         44.41         0.88 o
  -6   3   4       1392.96       1511.87        15.00 o
  -5   3   4          0.34          1.23         0.40 o
  -4   3   4        112.11        113.91         1.61 o
  -3   3   4        336.87        331.89         5.12 o
  -2   3   4        528.91        540.11         7.98 o
  -1   3   4        894.05        901.61        11.22 o
   0   3   4          0.00         -0.09         0.45 o
   1   3   4        301.43        339.08         5.23 o
   2   3   4        100.31         97.00         2.00 o
   3   3   4        619.53        660.95         7.39 o
   4   3   4       1742.53       1804.03        19.49 o
   5   3   4          0.81          3.19         0.40 o
   6   3   4          3.53          2.98         0.46 o
   7   3   4         55.48         51.92         1.23 o
   8   3   4         77.28         85.21         1.67 o
   9   3   4         36.64         36.00         0.90 o
  10   3   4        262.66        265.26         3.29 o
  11   3   4          8.23          9.98         0.89 o
  12   3   4          5.34          5.37         0.94 o
  13   3   4         11.69         10.37         0.84 o
  14   3   4          0.46         -0.41         0.69 o
  15   3   4          4.01          4.30         0.88 o
  16   3   4          0.01         -0.41         0.91 o
 -17   4   4          2.21          1.76         0.79 o
 -16   4   4         22.36         19.14         1.13 o
 -15   4   4         27.01         24.50         1.20 o
 -14   4   4          3.55          1.11         0.68 o
 -13   4   4          3.18          2.05         1.01 o
 -12   4   4         12.30         11.66         1.15 o
 -11   4   4          0.22         -0.71         0.81 o
 -10   4   4          1.46         -0.25         0.25 o
  -9   4   4         25.60         24.22         0.77 o
  -8   4   4         28.94         26.71         0.68 o
  -7   4   4         13.02         16.13         0.61 o
  -6   4   4        460.94        486.65         5.15 o
  -5   4   4          4.82          3.16         0.34 o
  -4   4   4          8.75         16.74         0.64 o
  -3   4   4          1.50          1.47         0.20 o
  -2   4   4         15.94         18.94         1.00 o
  -1   4   4         13.14         15.16         2.19 o
   0   4   4        207.67        220.80         3.25 o
   1   4   4        210.03        243.56         4.16 o
   2   4   4        334.54        319.26         5.23 o
   3   4   4         63.43         57.23         1.27 o
   4   4   4        512.84        522.99         6.02 o
   5   4   4         11.44          9.88         0.65 o
   6   4   4        241.26        245.88         3.25 o
   7   4   4         45.10         47.93         1.26 o
   8   4   4        656.14        676.10         7.24 o
   9   4   4         40.82         40.38         1.18 o
  10   4   4         13.13          9.89         0.64 o
  11   4   4         48.38         61.65         1.47 o
  12   4   4          0.96         -0.10         0.55 o
  13   4   4         19.50         17.00         0.88 o
  14   4   4          0.11         -0.06         0.73 o
  15   4   4          1.36          1.29         0.82 o
 -17   5   4          0.24          0.21         0.83 o
 -16   5   4         10.57          9.04         0.98 o
 -15   5   4         24.88         24.70         1.22 o
 -14   5   4          0.62          0.10         0.68 o
 -13   5   4         14.14         13.70         0.91 o
 -12   5   4        114.84        118.54         2.35 o
 -11   5   4         27.01         25.82         1.72 o
 -10   5   4         15.47         15.83         1.00 o
  -9   5   4         42.71         42.96         0.98 o
  -8   5   4         11.46         10.07         0.55 o
  -7   5   4          3.79          3.47         0.39 o
  -6   5   4         10.28         12.86         0.52 o
  -5   5   4          1.94          0.64         0.34 o
  -4   5   4          0.88          0.79         0.32 o
  -3   5   4          9.19          7.53         0.54 o
  -2   5   4         23.86         22.24         1.54 o
  -1   5   4         25.70         28.56         1.51 o
   0   5   4        408.05        435.01         5.95 o
   1   5   4         57.41         53.05         1.92 o
   2   5   4         35.22         32.95         0.88 o
   4   5   4         17.95         16.44         0.90 o
   5   5   4         85.02         92.24         1.69 o
   6   5   4        470.63        436.11         5.36 o
   7   5   4        581.29        595.41         6.44 o
   8   5   4         21.34         18.52         0.81 o
   9   5   4          0.43         -0.01         0.49 o
  10   5   4         70.78         76.82         1.63 o
  11   5   4          2.07          2.17         0.59 o
  12   5   4          0.24          0.23         0.58 o
  13   5   4          0.21          0.50         0.61 o
  14   5   4          4.94          4.74         0.74 o
  15   5   4          2.72          1.02         0.72 o
 -16   6   4         13.83         13.17         1.25 o
 -15   6   4         13.86          9.38         1.12 o
 -14   6   4          2.41          0.29         0.77 o
 -13   6   4          2.75          0.55         0.73 o
 -12   6   4         84.54         75.19         2.68 o
 -11   6   4         16.77         16.10         0.93 o
 -10   6   4         35.69         39.96         1.64 o
  -9   6   4         97.42         97.91         1.93 o
  -8   6   4         11.77         10.27         0.99 o
  -7   6   4          3.06          3.04         0.41 o
  -6   6   4          1.12          1.07         0.37 o
  -5   6   4          1.44          2.32         0.46 o
  -4   6   4          8.56          7.98         0.55 o
  -3   6   4        102.54         93.59         1.59 o
  -2   6   4        107.50        105.89         1.66 o
  -1   6   4          2.74          1.82         0.36 o
   0   6   4          4.76          2.71         0.38 o
   1   6   4         12.56         12.66         1.06 o
   2   6   4         29.86         32.57         1.21 o
   3   6   4        234.87        224.47         3.02 o
   4   6   4        182.00        160.84         2.41 o
   5   6   4        145.97        147.71         2.35 o
   6   6   4        402.16        451.55         5.09 o
   7   6   4        304.72        311.95         4.22 o
   8   6   4         55.94         64.99         2.66 o
   9   6   4         15.14         12.25         0.85 o
  10   6   4          1.13          1.12         0.60 o
  11   6   4          0.37          0.72         0.58 o
  12   6   4          0.62         -0.60         0.60 o
  13   6   4          1.91          0.61         0.62 o
  14   6   4          0.18          0.14         0.85 o
 -15   7   4         10.81         14.56         1.23 o
 -14   7   4          1.03          1.41         0.89 o
 -13   7   4          0.35          1.14         0.89 o
 -12   7   4          4.83          2.50         0.76 o
 -11   7   4          6.63          7.63         0.81 o
 -10   7   4        111.81        114.09         2.31 o
  -9   7   4        109.13        123.51         2.31 o
  -8   7   4          0.90          0.62         1.02 o
  -7   7   4          4.79          5.35         0.84 o
  -6   7   4          0.43         -0.71         0.71 o
  -5   7   4          0.00         -0.46         0.46 o
  -4   7   4         19.04         19.00         0.85 o
  -3   7   4         17.67         13.98         0.71 o
  -2   7   4          2.57          2.38         0.49 o
  -1   7   4         59.25         57.71         1.30 o
   0   7   4          0.01          0.09         0.99 o
   1   7   4          1.64         -0.65         0.74 o
   2   7   4         86.43         95.27         2.87 o
   3   7   4        161.85        144.32         2.31 o
   4   7   4        621.17        607.55         6.56 o
   5   7   4         23.02         26.39         1.93 o
   6   7   4        136.73        137.81         2.44 o
   7   7   4         31.91         32.14         1.94 o
   8   7   4          6.43          7.87         0.80 o
   9   7   4          3.02          3.97         0.68 o
  10   7   4         29.08         35.15         1.69 o
  11   7   4          1.09          0.18         0.70 o
  12   7   4          2.59          1.77         0.75 o
  13   7   4          3.51          3.38         0.80 o
 -13   8   4          2.95          4.96         0.98 o
 -12   8   4          0.99          0.51         0.89 o
 -11   8   4         13.63         13.88         1.15 o
 -10   8   4         14.22         14.92         1.14 o
  -9   8   4         33.28         37.82         4.33 o
  -8   8   4         35.29         45.84         2.63 o
  -7   8   4          5.15          4.22         1.15 o
  -6   8   4          0.00         -0.65         0.65 o
  -5   8   4          9.93         10.10         0.93 o
  -4   8   4          0.47         -0.57         0.86 o
  -3   8   4         34.09         29.16         1.18 o
  -2   8   4        141.02        152.25         2.82 o
  -1   8   4          0.00         -0.74         0.74 o
   0   8   4         19.75         17.71         0.95 o
   1   8   4          0.03         -0.73         0.73 o
   2   8   4          0.44         -0.68         0.92 o
   3   8   4        210.13        218.42         3.19 o
   4   8   4        240.86        259.89         4.48 o
   5   8   4          0.48          0.97         0.62 o
   6   8   4          9.78          7.30         0.98 o
   7   8   4          3.62          3.40         0.71 o
   8   8   4          5.98          4.85         0.71 o
   9   8   4          1.22          1.34         0.69 o
  10   8   4          4.24          3.99         0.72 o
  11   8   4          0.59         -0.75         0.75 o
 -11   9   4          3.01          3.25         1.27 o
 -10   9   4          0.54          0.31         1.12 o
  -9   9   4          7.04         12.13         1.35 o
  -8   9   4          2.99          3.22         2.74 o
  -7   9   4          0.00         -0.47         1.13 o
  -6   9   4          1.67          1.96         1.07 o
  -5   9   4          1.53         -0.47         0.86 o
  -4   9   4          0.07         -0.79         0.79 o
  -3   9   4          8.32          8.05         0.78 o
  -2   9   4         30.41         30.70         2.31 o
  -1   9   4         10.19          9.11         0.84 o
   0   9   4          6.73          3.68         0.85 o
   1   9   4          1.43         -0.72         0.72 o
   2   9   4          0.31         -0.80         0.80 o
   3   9   4         16.23         13.66         0.87 o
   4   9   4         16.86         13.19         0.83 o
   5   9   4          2.93          4.23         0.80 o
   6   9   4         30.47         29.58         2.82 o
   7   9   4         14.27         14.05         1.30 o
   8   9   4          0.36          0.47         0.66 o
   9   9   4          0.01         -0.11         0.70 o
  -9  10   4         67.90         89.05         3.41 o
  -8  10   4         35.33         55.88         6.46 o
  -7  10   4          1.89          2.96         1.56 o
  -6  10   4          0.11         -0.93         0.93 o
  -5  10   4          0.86         -0.39         0.93 o
  -4  10   4          0.99         -0.43         0.88 o
  -3  10   4          0.00         -1.27         1.47 o
  -2  10   4          0.19          1.41         0.82 o
  -1  10   4          0.00         -0.98         0.98 o
   0  10   4          0.19         -0.81         0.81 o
   1  10   4          0.36          0.03         0.88 o
   2  10   4          8.26          9.76         1.42 o
   3  10   4          0.29          0.50         0.88 o
   4  10   4          2.86          3.45         1.07 o
   5  10   4          0.04          1.96         1.07 o
   6  10   4          2.92          4.11         1.15 o
   7  10   4          0.72          1.30         1.55 o
  -5  11   4          0.31         -0.23         1.07 o
  -4  11   4          2.62          1.73         1.12 o
  -3  11   4          0.04          0.48         1.07 o
  -2  11   4          0.00         -0.70         0.80 o
  -1  11   4          0.03         -0.69         1.16 o
   0  11   4          0.00         -0.77         1.57 o
   1  11   4          4.57          5.19         1.21 o
   2  11   4          0.76          0.22         1.19 o
   3  11   4          0.59          0.37         1.07 o
 -18   1   5         24.11         24.85         1.20 o
 -17   1   5          1.62          1.59         0.63 o
 -16   1   5          0.85          1.36         0.47 o
 -15   1   5         84.43         95.08         1.82 o
 -14   1   5         17.25         18.05         0.79 o
 -13   1   5        314.33        332.73         3.99 o
 -12   1   5        434.82        442.95         5.01 o
 -11   1   5        283.67        277.36         3.00 o
 -10   1   5        182.11        180.63         2.35 o
  -9   1   5         59.81         63.69         1.15 o
  -8   1   5          6.20          3.78         0.33 o
  -7   1   5          5.85          6.14         0.38 o
  -6   1   5        202.49        238.49         2.46 o
  -5   1   5       8994.16       9673.21       131.37 o
  -4   1   5        303.38        314.10         3.34 o
  -3   1   5          0.18          0.31         0.25 o
  -2   1   5       1874.48       1948.85        19.06 o
  -1   1   5         13.00         16.68         0.50 o
   0   1   5       1318.35       1348.59        14.54 o
   1   1   5        134.98        147.09         1.90 o
   2   1   5        667.55        682.24         7.56 o
   3   1   5        110.62        109.27         1.57 o
   4   1   5          1.25          0.51         0.36 o
   5   1   5         15.92         10.48         0.52 o
   6   1   5         40.97         32.14         0.88 o
   7   1   5          0.12         -0.34         0.41 o
   8   1   5         75.62         75.47         2.08 o
   9   1   5        137.75        135.51         2.98 o
  10   1   5          1.65          1.53         0.94 o
  11   1   5         13.83         11.30         0.80 o
  12   1   5          4.52          5.26         0.75 o
  13   1   5          1.01          0.43         0.75 o
  14   1   5          9.20         11.74         1.07 o
  15   1   5          0.93         -0.89         0.89 o
  16   1   5          4.73          3.30         1.47 o
 -18   2   5          0.98          0.50         0.87 o
 -17   2   5          0.18         -0.83         0.83 o
 -16   2   5          0.34          1.21         0.83 o
 -15   2   5          0.67         -0.78         0.78 o
 -14   2   5         53.07         52.08         1.65 o
 -13   2   5         72.90         69.32         1.57 o
 -12   2   5         24.88         25.79         1.93 o
 -11   2   5        481.79        486.01         5.43 o
 -10   2   5         21.54         24.88         0.84 o
  -9   2   5         17.89         24.26         0.84 o
  -8   2   5         55.71         47.88         0.96 o
  -7   2   5         97.43         84.88         1.13 o
  -6   2   5         83.98         80.45         1.20 o
  -5   2   5        642.86        697.78         7.83 o
  -4   2   5         15.38         14.44         0.51 o
  -3   2   5         49.56         45.19         0.77 o
  -2   2   5         13.89          8.14         0.44 o
  -1   2   5        195.49        204.14         3.26 o
   0   2   5        100.51        116.11         2.13 o
   1   2   5       3345.24       3517.80        48.56 o
   2   2   5       1424.41       1549.92        16.67 o
   3   2   5          5.15          3.38         0.32 o
   4   2   5         48.19         41.53         0.91 o
   5   2   5          1.72          1.30         0.35 o
   6   2   5          0.29         -0.15         0.42 o
   7   2   5        154.22        132.23         2.40 o
   8   2   5        361.30        339.90         4.77 o
   9   2   5         85.14         88.67         1.94 o
  10   2   5         17.48         24.76         3.13 o
  11   2   5         20.74         15.72         0.88 o
  12   2   5         14.84         13.55         0.90 o
  13   2   5          3.86          2.89         0.78 o
  14   2   5          1.51          0.79         0.89 o
  15   2   5          0.66         -0.12         0.89 o
 -18   3   5          0.64         -0.88         0.88 o
 -17   3   5          1.03          0.28         0.88 o
 -16   3   5          6.45          6.18         0.84 o
 -15   3   5         33.80         31.04         1.93 o
 -14   3   5         43.34         36.47         1.45 o
 -13   3   5         13.64         11.43         0.82 o
 -12   3   5        142.64        148.15         2.32 o
 -10   3   5        230.85        229.15         3.19 o
  -9   3   5         15.34         16.06         0.92 o
  -8   3   5          7.98          6.79         0.34 o
  -7   3   5        187.73        200.01         2.42 o
  -6   3   5         75.79         72.11         1.09 o
  -5   3   5        389.79        438.29         5.49 o
  -4   3   5        169.85        162.92         2.11 o
  -3   3   5        529.99        528.17         7.92 o
  -2   3   5        132.35         96.15         1.73 o
  -1   3   5         84.83         70.23         1.64 o
   0   3   5        112.15         95.50         2.00 o
   1   3   5        335.59        388.25         5.95 o
   2   3   5         23.03         26.19         1.09 o
   3   3   5        109.60        117.89         1.65 o
   4   3   5        158.39        156.46         2.13 o
   5   3   5          4.83          2.45         0.36 o
   6   3   5         38.47         41.78         1.10 o
   7   3   5        402.99        375.48         4.64 o
   8   3   5        778.83        799.73         9.22 o
   9   3   5          5.55          5.33         0.78 o
  10   3   5         11.49         10.67         0.94 o
  11   3   5         27.61         31.89         1.42 o
  12   3   5          0.62          0.01         0.66 o
  13   3   5          3.56          2.91         0.73 o
  14   3   5          0.04         -0.04         0.73 o
  15   3   5          3.35          4.66         1.04 o
 -17   4   5          0.31         -0.75         0.75 o
 -16   4   5          6.10          6.50         0.88 o
 -15   4   5         28.33         28.90         1.59 o
 -14   4   5          6.55          6.15         0.77 o
 -13   4   5          6.00          2.14         0.69 o
 -12   4   5        100.25         82.50         3.70 o
 -11   4   5        806.99        844.55         9.88 o
 -10   4   5        135.77        140.53         2.08 o
  -9   4   5          2.76          2.83         0.44 o
  -8   4   5         21.70         18.36         0.68 o
  -7   4   5          2.99          1.51         0.34 o
  -6   4   5          5.91          7.84         0.48 o
  -5   4   5        169.06        186.33         2.53 o
  -4   4   5          0.69          0.45         0.31 o
  -3   4   5        101.46         88.16         2.00 o
  -2   4   5        330.83        357.54         5.59 o
  -1   4   5          5.64          2.40         0.45 o
   0   4   5         75.27         73.15         1.82 o
   1   4   5          8.68          2.67         0.51 o
   2   4   5          0.25         -0.58         0.58 o
   3   4   5        117.16        118.29         1.66 o
   4   4   5         10.28          9.98         0.51 o
   6   4   5         36.05         38.57         1.13 o
   7   4   5        735.99        730.27         8.49 o
   8   4   5         28.26         27.16         1.65 o
   9   4   5          3.15          1.53         0.60 o
  10   4   5         63.25         62.22         1.49 o
  11   4   5         13.28         10.84         0.74 o
  12   4   5          0.13          0.27         0.58 o
  13   4   5          0.13          0.32         0.69 o
  14   4   5          3.81          2.84         0.88 o
  15   4   5          1.04          0.26         0.96 o
 -16   5   5          1.30          0.30         0.75 o
 -15   5   5         12.64         10.62         1.28 o
 -14   5   5          2.37          0.94         0.84 o
 -13   5   5          4.67          2.40         0.73 o
 -12   5   5         83.64         83.03         3.69 o
 -11   5   5        586.26        628.66         7.68 o
 -10   5   5        146.70        152.77         2.54 o
  -9   5   5         36.58         39.26         1.27 o
  -8   5   5         58.95         56.07         1.18 o
  -7   5   5        114.10        111.76         1.78 o
  -6   5   5         18.48         16.83         0.71 o
  -5   5   5          0.69         -0.08         0.38 o
  -4   5   5        188.25        198.05         2.60 o
  -3   5   5         18.71         16.41         1.70 o
  -1   5   5        389.65        403.32         5.56 o
   0   5   5        138.35        151.04         3.03 o
   1   5   5          0.03         -0.49         0.49 o
   2   5   5          0.97          0.77         0.51 o
   3   5   5          1.36          0.58         0.36 o
   4   5   5         63.37         57.98         1.24 o
   5   5   5        135.70        127.88         2.09 o
   6   5   5          0.09          0.39         0.53 o
   7   5   5         52.95         58.30         2.38 o
   8   5   5         13.09         14.67         0.87 o
   9   5   5         76.53         75.96         1.84 o
  10   5   5         18.18         15.57         0.93 o
  11   5   5        165.63        181.02         2.78 o
  12   5   5          1.21          1.96         0.61 o
  13   5   5          3.02          1.31         0.64 o
  14   5   5          1.15          0.94         0.68 o
 -15   6   5         23.62         18.29         1.18 o
 -14   6   5         35.24         42.65         1.63 o
 -13   6   5          0.78         -0.59         0.84 o
 -12   6   5          0.57         -0.90         0.96 o
 -11   6   5        124.85        131.47         2.49 o
 -10   6   5         19.94         27.69         1.37 o
  -9   6   5         16.97         15.78         0.82 o
  -8   6   5         16.47         18.50         0.90 o
  -7   6   5        104.67        108.98         1.74 o
  -6   6   5          1.64          0.00         0.80 o
  -5   6   5          0.27          0.03         0.40 o
  -4   6   5          3.37          1.89         0.46 o
  -3   6   5          2.08          1.32         0.36 o
  -2   6   5         18.92         22.73         0.88 o
  -1   6   5          1.34          0.68         0.47 o
   0   6   5         11.45          8.83         0.90 o
   1   6   5          0.45         -0.42         0.67 o
   2   6   5          3.91          1.24         0.77 o
   3   6   5         10.03          6.70         0.90 o
   4   6   5        667.18        664.48         7.77 o
   5   6   5        695.09        678.69         8.01 o
   6   6   5          4.48          6.01         1.06 o
   7   6   5        150.50        149.81         2.57 o
   8   6   5         31.42         37.03         1.44 o
   9   6   5         17.89         15.41         1.15 o
  10   6   5         11.47         10.17         0.90 o
  11   6   5         30.92         35.57         1.52 o
  12   6   5          0.49          0.09         0.75 o
  13   6   5          0.48          0.16         0.75 o
 -14   7   5          7.75          7.21         1.04 o
 -13   7   5          3.02          0.92         0.86 o
 -12   7   5         15.47         11.15         0.94 o
 -11   7   5         34.63         36.19         2.07 o
 -10   7   5         17.59         14.34         1.07 o
  -9   7   5         16.08         15.11         1.16 o
  -8   7   5        268.59        295.27         4.74 o
  -7   7   5         89.76        107.81         4.67 o
  -6   7   5          0.01         -0.10         1.06 o
  -5   7   5         18.18         15.66         0.80 o
  -4   7   5          4.44          5.02         0.52 o
  -3   7   5          3.17          2.41         0.48 o
  -2   7   5          5.80          7.57         0.63 o
  -1   7   5          0.71         -0.58         0.58 o
   0   7   5          0.03         -0.80         0.80 o
   2   7   5          4.14          1.00         1.62 o
   3   7   5         46.12         45.83         2.85 o
   4   7   5         25.98         14.69         1.20 o
   5   7   5          7.62          4.92         0.89 o
   6   7   5         36.94         35.37         1.40 o
   7   7   5        109.72        117.17         2.62 o
   8   7   5         27.39         24.29         1.12 o
   9   7   5          2.22          1.18         0.68 o
  10   7   5          7.12          7.15         0.85 o
  11   7   5          7.27          7.66         0.86 o
  12   7   5          1.13          1.09         0.77 o
 -13   8   5          2.67          3.04         1.00 o
 -12   8   5          1.06          0.12         1.23 o
 -11   8   5          0.15          0.64         1.12 o
 -10   8   5         15.75         15.22         1.50 o
  -9   8   5         81.50         96.08         2.72 o
  -8   8   5        209.70        236.61         4.12 o
  -7   8   5          1.94          3.96         1.40 o
  -6   8   5          0.61          2.07         0.97 o
  -5   8   5          0.00         -0.65         0.65 o
  -4   8   5          0.91         -0.51         0.61 o
  -3   8   5          2.28          2.07         0.71 o
  -2   8   5          0.29         -0.57         0.71 o
  -1   8   5          0.86         -0.54         0.54 o
   0   8   5          2.15          0.78         1.16 o
   1   8   5          0.26         -1.86         1.86 o
   2   8   5          4.97          3.12         1.88 o
   3   8   5         11.29         10.08         1.53 o
   4   8   5          3.60          3.14         0.65 o
   5   8   5          4.59          5.86         0.68 o
   6   8   5          2.45          2.46         0.67 o
   7   8   5          0.18          0.01         0.68 o
   8   8   5          0.12          0.58         0.68 o
   9   8   5          0.16         -0.70         0.70 o
  10   8   5          1.24          1.70         0.85 o
 -11   9   5          7.54          7.74         1.82 o
 -10   9   5          1.39          2.31         1.26 o
  -9   9   5         66.42         84.65         3.00 o
  -8   9   5         38.99         57.42         3.17 o
  -7   9   5          0.01          1.01         1.37 o
  -6   9   5          0.41          0.29         1.17 o
  -5   9   5         11.12          9.98         1.14 o
  -4   9   5          0.05         -0.71         0.71 o
  -3   9   5          0.00         -0.53         0.61 o
  -2   9   5          0.40         -0.66         0.66 o
  -1   9   5          6.24          5.06         0.75 o
   0   9   5          0.06         -0.39         1.03 o
   1   9   5          0.53         -0.53         0.53 o
   2   9   5          1.21         -0.05         0.68 o
   3   9   5          3.88          3.70         1.05 o
   4   9   5         24.56         18.68         1.42 o
   5   9   5        107.33        119.72         3.97 o
   6   9   5         28.90         30.84         2.02 o
   7   9   5          1.03          0.85         0.75 o
   8   9   5          0.61          2.14         0.81 o
  -8  10   5          0.10          3.13         1.60 o
  -7  10   5          6.03          7.38         1.27 o
  -6  10   5          1.26         -0.72         1.07 o
  -5  10   5          4.55          3.67         1.09 o
  -4  10   5          0.86         -0.88         0.88 o
  -3  10   5         10.15         11.60         0.94 o
  -2  10   5         19.76         17.13         1.19 o
  -1  10   5         16.45         13.28         1.28 o
   0  10   5          0.12         -0.90         0.90 o
   1  10   5          0.66         -0.83         0.83 o
   2  10   5          0.21         -0.91         0.91 o
   3  10   5          2.22          1.48         0.83 o
   4  10   5          7.10          3.05         0.71 o
   5  10   5         29.58         30.52         3.26 o
   6  10   5          0.10          1.82         0.89 o
  -3  11   5          0.11         -0.93         0.93 o
  -2  11   5          7.84          6.06         0.94 o
  -1  11   5         25.57         23.95         1.66 o
   0  11   5          2.50         -1.11         1.11 o
 -18   0   6          5.78          6.42         0.88 o
 -17   0   6          0.73          3.35         2.17 o
 -16   0   6          4.67          7.15         1.08 o
 -15   0   6          9.07          8.77         0.78 o
 -14   0   6          0.24         -0.55         0.55 o
 -13   0   6        246.35        237.30         4.28 o
 -12   0   6         61.00         56.02         1.60 o
 -11   0   6          0.26          0.14         0.36 o
 -10   0   6         38.87         38.65         1.93 o
  -8   0   6          8.76          9.55         4.95 o
  -7   0   6         42.12         59.41         1.86 o
  -6   0   6        314.45        301.35         5.91 o
  -5   0   6         82.26         81.73         2.19 o
  -4   0   6         12.33         20.55         0.86 o
  -3   0   6       1108.02       1086.18        15.25 o
  -2   0   6       2103.07       2100.17        35.68 o
   0   0   6         84.78         82.04         1.97 o
   1   0   6        404.18        372.42         6.79 o
   2   0   6       4045.28       4171.54        57.26 o
   3   0   6        900.99        992.99        14.00 o
   4   0   6         71.38         93.65         1.82 o
   5   0   6        114.62        108.00         2.18 o
   6   0   6         49.34         43.34         2.79 o
   9   0   6        698.66        726.65        13.45 o
  10   0   6          4.78          3.41         1.86 o
  11   0   6          5.66          4.33         1.86 o
  12   0   6          0.10         -0.99         1.03 o
  13   0   6          0.81          0.88         1.26 o
  14   0   6          0.69         -1.19         1.19 o
  15   0   6          0.34          1.19         1.49 o
 -18   1   6          0.82          2.48         1.02 o
 -17   1   6          4.51          5.01         0.94 o
 -16   1   6          0.02          0.35         0.69 o
 -15   1   6          1.15          0.68         0.68 o
 -14   1   6         14.19         15.00         1.19 o
 -13   1   6          5.61          2.46         0.60 o
 -12   1   6          0.34          0.50         0.63 o
 -11   1   6        253.16        268.84         3.63 o
 -10   1   6        374.47        383.73         4.16 o
  -9   1   6          4.95          2.32         0.30 o
  -8   1   6         14.40         11.31         0.45 o
  -7   1   6         98.96        108.77         1.35 o
  -6   1   6          8.28          6.14         0.40 o
  -5   1   6          9.54          9.22         0.43 o
  -4   1   6       2049.49       2308.23        22.67 o
  -3   1   6          5.84          6.60         0.42 o
  -2   1   6          8.77          8.62         0.49 o
  -1   1   6          3.01          0.41         0.23 o
   0   1   6        120.68        123.47         1.67 o
   1   1   6        495.09        504.10         6.38 o
   2   1   6        361.71        373.45         4.87 o
   3   1   6        464.33        506.18         5.84 o
   4   1   6         74.53         70.91         1.43 o
   5   1   6        101.14        104.20         1.89 o
   6   1   6         41.43         35.73         1.15 o
   7   1   6         16.11         16.29         1.12 o
   8   1   6        191.15        197.45         3.11 o
   9   1   6          6.52          7.02         1.00 o
  10   1   6         51.96         64.59         2.23 o
  11   1   6          0.33          1.86         1.31 o
  12   1   6          1.38          1.39         0.73 o
  13   1   6          1.25          1.69         0.89 o
  14   1   6          0.69          0.15         0.89 o
  15   1   6          3.31          2.85         1.05 o
 -18   2   6          1.04          2.98         0.95 o
 -17   2   6          0.20          1.43         0.74 o
 -16   2   6         10.43         11.36         1.04 o
 -15   2   6          4.28          4.27         0.83 o
 -14   2   6          7.53          9.82         1.19 o
 -13   2   6         20.63         22.90         1.58 o
 -12   2   6          4.89          4.42         0.49 o
 -11   2   6        376.22        369.90         4.72 o
 -10   2   6         11.26         12.00         0.69 o
  -9   2   6          9.49          7.86         0.45 o
  -8   2   6          4.81          4.06         0.30 o
  -7   2   6          2.75          1.67         0.39 o
  -6   2   6         46.04         52.47         0.86 o
  -5   2   6        120.27        133.04         1.66 o
  -4   2   6       1358.83       1449.88        15.73 o
  -3   2   6        485.33        472.73         4.90 o
  -2   2   6          0.02         -0.27         0.27 o
  -1   2   6        447.34        509.72         7.44 o
   0   2   6        209.11        215.44         3.49 o
   1   2   6         17.74         12.31         0.58 o
   2   2   6        212.47        186.20         2.30 o
   3   2   6        219.07        195.11         2.44 o
   4   2   6         59.25         59.04         1.34 o
   5   2   6          0.25          0.18         0.42 o
   6   2   6          0.07         -0.36         0.58 o
   7   2   6         62.28         65.40         2.01 o
   8   2   6         13.47         12.11         1.74 o
   9   2   6         33.74         45.98         1.95 o
  10   2   6         16.18         16.73         1.30 o
  11   2   6          9.93          9.05         0.94 o
  12   2   6          0.26         -0.35         0.80 o
  13   2   6          1.20         -0.66         0.80 o
  14   2   6          0.35          0.41         0.91 o
  15   2   6          2.73          3.38         1.07 o
 -17   3   6          1.13          0.93         0.87 o
 -16   3   6          0.22          0.08         0.83 o
 -15   3   6          3.31          3.54         1.00 o
 -14   3   6         67.66         67.18         1.79 o
 -13   3   6         21.29         16.72         0.87 o
 -12   3   6         72.40         71.91         1.74 o
 -11   3   6        537.59        573.52         6.94 o
 -10   3   6        419.41        423.84         4.76 o
  -9   3   6         19.65         19.61         1.09 o
  -8   3   6         35.79         37.50         1.02 o
  -7   3   6          8.59          5.03         0.39 o
  -6   3   6        501.91        501.78         5.86 o
  -5   3   6        260.35        265.08         3.31 o
  -4   3   6       1001.51       1035.11        11.40 o
  -3   3   6          4.59          2.43         0.42 o
  -2   3   6          6.18          4.87         0.68 o
  -1   3   6        132.21        103.99         2.10 o
   0   3   6        125.69        148.23         3.56 o
   1   3   6        208.59        263.42         4.34 o
   2   3   6         17.41         32.28         3.74 o
   3   3   6         92.21         89.95         1.40 o
   4   3   6          1.66          1.11         0.32 o
   5   3   6         67.76         66.17         1.31 o
   6   3   6          6.88          3.88         0.66 o
   7   3   6         18.77         17.75         0.92 o
   8   3   6        341.14        347.47         5.04 o
   9   3   6        111.43        126.22         3.14 o
  10   3   6         87.89        100.34         2.92 o
  11   3   6         23.42         19.87         1.02 o
  12   3   6         16.62         10.90         1.02 o
  13   3   6          2.65          3.35         0.83 o
  14   3   6          1.69          1.79         0.96 o
 -17   4   6          5.57          3.73         0.85 o
 -16   4   6          2.17          2.17         0.73 o
 -15   4   6          1.99          3.02         0.72 o
 -14   4   6        109.65        113.91         2.36 o
 -13   4   6         35.77         25.95         1.18 o
 -12   4   6         55.77         48.10         2.12 o
 -11   4   6         78.59         75.76         2.56 o
 -10   4   6        523.96        556.93         6.74 o
  -9   4   6          5.14          4.11         0.62 o
  -8   4   6         23.96         24.40         0.83 o
  -7   4   6        460.70        443.52         4.83 o
  -6   4   6          6.62          6.68         0.67 o
  -5   4   6         69.98         63.41         1.22 o
  -4   4   6        206.57        209.20         2.67 o
  -3   4   6         25.40         25.66         1.23 o
  -2   4   6         29.88         21.87         0.94 o
  -1   4   6         43.10         48.95         1.50 o
   0   4   6         55.66         59.81         1.64 o
   1   4   6        125.78        119.84         2.54 o
   2   4   6         20.06         28.04         1.27 o
   3   4   6          2.79          2.20         0.52 o
   4   4   6         32.66         29.06         1.18 o
   5   4   6         22.79         19.68         0.80 o
   6   4   6        161.05        141.98         2.22 o
   7   4   6        128.48        125.96         2.49 o
   8   4   6        283.36        317.38         6.35 o
   9   4   6        124.69        135.34         2.70 o
  10   4   6         12.00         10.43         0.81 o
  11   4   6          1.53          1.16         0.77 o
  12   4   6         98.14        102.75         3.27 o
  13   4   6          0.10          0.31         0.77 o
  14   4   6          1.03          0.42         0.96 o
 -16   5   6          0.28         -0.62         0.75 o
 -15   5   6          3.97          3.43         0.78 o
 -14   5   6         19.91         15.22         1.21 o
 -13   5   6         12.18          9.58         0.84 o
 -12   5   6          2.75          0.71         1.19 o
 -11   5   6          1.92          2.41         1.51 o
 -10   5   6         45.64         49.40         1.53 o
  -9   5   6         16.24         16.67         0.90 o
  -8   5   6        231.88        228.29         2.90 o
  -7   5   6        691.48        712.51         8.30 o
  -6   5   6          0.14         -0.67         0.84 o
  -5   5   6          0.98          0.25         0.40 o
  -4   5   6         34.25         36.83         0.88 o
  -3   5   6          7.36          4.99         0.81 o
  -2   5   6         14.45         10.68         1.12 o
  -1   5   6         38.34         39.14         1.50 o
   0   5   6         10.89          9.39         0.90 o
   1   5   6          2.10          1.25         0.67 o
   2   5   6         22.06         18.35         1.09 o
   3   5   6          5.88          4.85         0.80 o
   4   5   6          2.19          0.77         0.48 o
   5   5   6         20.73         15.88         0.80 o
   6   5   6          0.03         -0.53         0.53 o
   7   5   6         14.41         16.46         1.97 o
   8   5   6        128.95        132.63         2.75 o
   9   5   6         64.36         66.05         1.79 o
  10   5   6          9.33          6.77         0.78 o
  11   5   6         21.12         28.37         1.81 o
  12   5   6          0.00          1.79         0.76 o
  13   5   6          1.97          1.37         1.02 o
 -15   6   6          3.78          5.41         0.88 o
 -14   6   6          6.16          6.67         0.87 o
 -13   6   6          2.43          2.12         0.77 o
 -12   6   6         14.00         14.84         0.94 o
 -11   6   6          0.28         -1.37         1.37 o
 -10   6   6         55.97         66.81         2.15 o
  -9   6   6          6.23          4.39         0.94 o
  -8   6   6        143.90        147.68         2.94 o
  -7   6   6        318.63        340.85         5.01 o
  -6   6   6         16.31         18.51         1.73 o
  -5   6   6         26.28         26.43         2.12 o
  -4   6   6         20.95         17.96         0.81 o
  -3   6   6          4.75          3.64         0.37 o
  -2   6   6         42.99         39.26         1.61 o
  -1   6   6          0.21         -0.67         0.67 o
   0   6   6          0.83         -0.69         0.96 o
   1   6   6         11.66          7.02         0.90 o
   2   6   6          8.37          2.39         0.90 o
   3   6   6          0.64          0.86         1.68 o
   4   6   6        113.11        119.32         2.02 o
   5   6   6          7.15         12.82         0.83 o
   6   6   6         17.21         10.25         0.93 o
   7   6   6          4.86          5.58         0.82 o
   8   6   6          5.68          4.44         0.72 o
   9   6   6          4.74          3.82         0.75 o
  10   6   6          1.24          0.19         0.73 o
  11   6   6          5.07          3.19         0.76 o
  12   6   6          0.06         -0.46         0.76 o
 -14   7   6          0.33          0.42         1.12 o
 -13   7   6          4.65          2.74         1.02 o
 -12   7   6          2.20          2.37         1.00 o
 -11   7   6         12.02          9.28         1.39 o
 -10   7   6        134.42        152.69         4.10 o
  -9   7   6         78.12         91.23         3.13 o
  -8   7   6         33.27         49.31         3.24 o
  -7   7   6         50.10         72.16         3.75 o
  -6   7   6         52.66         56.82         2.59 o
  -5   7   6          6.38          5.43         0.98 o
  -4   7   6         50.32         58.95         1.34 o
  -3   7   6          7.29          5.38         0.53 o
  -2   7   6          2.46          0.88         0.62 o
  -1   7   6          0.71         -1.01         1.01 o
   1   7   6         10.85          7.39         0.71 o
   2   7   6         22.05         19.72         1.54 o
   3   7   6          0.71         -0.26         1.06 o
   4   7   6          1.43          0.42         1.12 o
   5   7   6          3.73          3.38         0.89 o
   6   7   6          1.44          1.30         0.74 o
   7   7   6         10.74          8.91         0.83 o
   8   7   6          4.01          3.50         0.75 o
   9   7   6          1.40          1.32         0.73 o
  10   7   6          6.59          7.47         1.44 o
  11   7   6          2.48          2.87         0.85 o
 -12   8   6          0.89          0.88         1.96 o
 -11   8   6         12.08         10.77         1.44 o
 -10   8   6        200.63        236.44         4.78 o
  -9   8   6          1.05          3.94         1.00 o
  -8   8   6        107.87        132.30         2.91 o
  -7   8   6         13.14         12.68         1.79 o
  -6   8   6         44.54         52.05         1.91 o
  -5   8   6          0.55         -0.63         0.63 o
  -4   8   6          2.42          0.89         0.66 o
  -3   8   6          1.04          0.05         0.54 o
  -2   8   6          0.39         -0.63         0.63 o
  -1   8   6          1.62          1.18         0.65 o
   0   8   6         28.57         24.52         1.88 o
   1   8   6          1.41         -0.10         0.63 o
   2   8   6          2.28         -0.39         0.65 o
   3   8   6          1.49          1.12         0.74 o
   4   8   6          1.29          0.60         0.74 o
   5   8   6         87.01         83.33         2.66 o
   6   8   6         74.67         69.97         1.97 o
   7   8   6          5.53          6.57         0.83 o
   8   8   6          0.08          1.16         0.75 o
   9   8   6          0.56          0.41         0.76 o
 -10   9   6          5.76          5.66         1.31 o
  -9   9   6          0.00          2.09         1.15 o
  -8   9   6         26.63         30.68         5.12 o
  -7   9   6         69.82         78.02         4.16 o
  -6   9   6          0.07         -0.53         1.12 o
  -5   9   6          0.24         -0.74         0.74 o
  -4   9   6          6.87          4.02         1.39 o
  -3   9   6          0.07         -0.63         0.63 o
  -2   9   6         18.54         14.75         1.10 o
  -1   9   6         19.06         18.19         1.11 o
   0   9   6         31.48         25.06         1.43 o
   1   9   6          4.94          2.52         1.00 o
   2   9   6          0.00         -0.74         0.74 o
   3   9   6         13.60         12.09         0.89 o
   4   9   6          0.32          0.41         0.65 o
   5   9   6         43.91         49.75         1.81 o
   6   9   6         30.19         33.45         3.47 o
   7   9   6          0.13          1.09         0.91 o
  -7  10   6          6.20          7.71         1.61 o
  -6  10   6          0.03         -0.41         1.26 o
  -5  10   6          1.33          0.04         1.10 o
  -4  10   6          1.21         -0.29         0.91 o
  -3  10   6          0.52         -1.56         1.56 o
  -2  10   6         15.26         15.59         1.28 o
  -1  10   6          2.72          3.08         0.78 o
   0  10   6          0.00         -0.61         0.61 o
   1  10   6          0.00         -0.67         0.67 o
   2  10   6          1.12         -0.99         0.99 o
   3  10   6          0.04         -0.73         0.73 o
   4  10   6          0.30          0.78         0.82 o
 -17   1   7          0.32          1.07         0.79 o
 -16   1   7         28.36         30.52         1.49 o
 -15   1   7          0.51          0.28         0.53 o
 -14   1   7         17.30         12.51         1.47 o
 -13   1   7        236.00        226.39         3.71 o
 -12   1   7         48.97         42.42         1.25 o
 -11   1   7        153.94        157.23         2.38 o
 -10   1   7        208.83        199.69         2.70 o
  -9   1   7         49.22         48.13         1.18 o
  -8   1   7         76.34         68.36         1.46 o
  -7   1   7        167.87        173.25         2.13 o
  -6   1   7         17.00         20.39         0.70 o
  -5   1   7         17.45         14.56         0.49 o
  -4   1   7        122.21        119.70         2.04 o
  -3   1   7       1070.73       1132.51        13.89 o
  -2   1   7        323.84        307.02         3.68 o
  -1   1   7         62.48         64.45         1.31 o
   0   1   7         39.99         20.61         0.72 o
   1   1   7        419.76        429.54         5.61 o
   2   1   7        267.77        305.01         4.17 o
   3   1   7        120.34        136.25         2.61 o
   4   1   7        112.58        126.87         2.56 o
   5   1   7         15.53         14.30         1.15 o
   6   1   7         10.22          9.16         0.72 o
   7   1   7          0.70         -0.67         0.67 o
   8   1   7        108.71        118.99         2.82 o
   9   1   7        202.34        219.20         5.47 o
  10   1   7        327.94        368.00         7.99 o
  11   1   7         53.36         74.07         3.39 o
  12   1   7          0.07          0.14         0.80 o
  13   1   7          2.66          2.72         0.94 o
  14   1   7          0.70          1.81         0.96 o
 -17   2   7          2.68          1.45         0.81 o
 -16   2   7          0.03          0.25         0.71 o
 -15   2   7          4.52          5.24         0.74 o
 -14   2   7          0.27         -0.63         0.63 o
 -13   2   7        132.13        121.78         2.81 o
 -12   2   7        133.79        116.48         2.11 o
 -11   2   7         58.69         59.54         1.43 o
 -10   2   7         87.74         98.48         1.59 o
  -9   2   7          7.93          6.26         0.49 o
  -8   2   7         13.76         11.19         0.53 o
  -7   2   7         57.24         55.03         0.85 o
  -6   2   7        347.09        319.20         3.50 o
  -5   2   7         73.03         80.76         1.31 o
  -4   2   7         63.55         64.92         0.89 o
  -3   2   7        368.69        386.14         5.02 o
  -2   2   7        144.89        138.64         2.02 o
  -1   2   7         22.39         27.49         0.80 o
   0   2   7          0.21          0.35         0.32 o
   1   2   7          2.36          2.11         0.36 o
   2   2   7         75.94         80.74         1.56 o
   3   2   7         94.29        103.45         1.83 o
   4   2   7          0.07          0.13         0.42 o
   5   2   7        121.94        125.72         2.27 o
   6   2   7         22.25         16.54         0.91 o
   7   2   7         82.56         85.78         2.43 o
   8   2   7         13.65         10.61         1.51 o
   9   2   7        603.81        700.25        15.84 o
  10   2   7        141.19        158.94         4.60 o
  11   2   7         11.82         11.97         2.48 o
  12   2   7          0.00          0.35         0.94 o
  13   2   7         13.57         13.06         1.40 o
  14   2   7          0.09         -0.91         0.91 o
 -17   3   7          0.83          1.61         0.94 o
 -16   3   7         16.49         15.69         1.12 o
 -15   3   7          1.38          1.50         0.69 o
 -14   3   7          2.27          1.82         0.61 o
 -13   3   7        104.48        109.82         2.15 o
 -12   3   7          6.18          5.36         0.69 o
 -11   3   7         75.19         69.78         1.61 o
 -10   3   7          1.01          2.42         0.80 o
  -9   3   7         61.46         57.77         1.50 o
  -8   3   7        140.48        120.39         1.92 o
  -7   3   7        738.73        712.74         7.40 o
  -6   3   7        166.81        158.01         2.27 o
  -5   3   7          0.38          0.10         0.32 o
  -4   3   7         33.02         39.05         0.80 o
  -3   3   7         63.72         55.59         6.02 o
  -2   3   7         86.10         81.96         2.17 o
  -1   3   7        124.26        112.16         2.23 o
   0   3   7         53.19         56.95         1.50 o
   1   3   7          1.62          3.36         0.51 o
   2   3   7         92.85         96.67         1.45 o
   3   3   7        299.08        318.66         4.13 o
   4   3   7        108.83        118.40         1.77 o
   5   3   7         25.49         22.02         0.85 o
   6   3   7         14.89         18.10         1.04 o
   7   3   7         11.80          9.05         1.62 o
   8   3   7          5.10          3.64         1.04 o
   9   3   7          7.77          6.48         1.16 o
  10   3   7         11.29         14.61         1.30 o
  11   3   7          6.37          5.66         1.63 o
  12   3   7          8.48         11.43         1.00 o
  13   3   7          2.26          1.76         0.96 o
 -16   4   7          0.00          0.54         0.71 o
 -15   4   7          1.36          1.60         0.71 o
 -14   4   7          8.69         10.31         0.87 o
 -13   4   7          0.28          0.38         0.55 o
 -12   4   7         27.55         21.86         2.15 o
 -11   4   7         25.71         24.35         1.75 o
 -10   4   7         94.82         84.75         1.78 o
  -9   4   7        123.45        123.29         2.11 o
  -8   4   7         30.50         30.39         0.92 o
  -7   4   7         81.03         75.86         1.56 o
  -6   4   7        229.41        225.83         3.64 o
  -5   4   7        158.98        147.86         2.15 o
  -4   4   7          6.38          5.79         0.50 o
  -3   4   7        211.22        201.44         3.20 o
  -2   4   7         28.84         29.35         1.27 o
  -1   4   7          6.10          3.95         0.64 o
   0   4   7          2.54          1.32         0.57 o
   1   4   7         23.62         27.79         1.31 o
   2   4   7         16.19         17.77         1.09 o
   3   4   7        186.50        176.66         2.37 o
   4   4   7         63.62         64.73         1.30 o
   5   4   7         20.09         16.18         0.83 o
   6   4   7         87.78         89.87         2.12 o
   7   4   7         16.28         15.52         0.98 o
   8   4   7          7.62          8.50         0.94 o
   9   4   7          4.27          4.03         0.98 o
  10   4   7          8.71          9.84         1.30 o
  11   4   7          0.39         -0.06         0.98 o
  12   4   7          2.18          2.02         1.12 o
  13   4   7          0.65         -0.11         1.58 o
 -15   5   7          2.90          1.12         0.88 o
 -14   5   7         13.67         19.39         1.08 o
 -13   5   7         21.49         18.17         1.03 o
 -12   5   7         14.51         11.66         0.86 o
 -11   5   7         32.64         32.16         1.92 o
 -10   5   7        165.70        169.91         3.22 o
  -9   5   7          2.33          3.59         0.80 o
  -8   5   7        215.49        224.57         3.72 o
  -7   5   7         59.12         58.69         1.47 o
  -6   5   7        115.16        113.97         3.03 o
  -5   5   7        474.11        483.15         5.74 o
  -4   5   7        151.02        141.66         2.34 o
  -3   5   7        194.66        193.05         3.27 o
  -2   5   7         50.93         40.80         1.54 o
  -1   5   7         15.15         10.73         0.90 o
   0   5   7         21.54         22.15         1.23 o
   1   5   7         25.49         17.94         1.12 o
   2   5   7         22.73         21.09         1.61 o
   3   5   7          0.04         -0.67         0.67 o
   4   5   7         85.73         84.08         1.56 o
   5   5   7         19.96         18.37         0.80 o
   6   5   7         28.38         26.61         1.26 o
   7   5   7         16.45         12.71         0.98 o
   8   5   7          2.44          1.16         0.69 o
   9   5   7         25.18         16.80         1.23 o
  10   5   7          1.79          0.71         0.66 o
  11   5   7          8.36          6.99         0.82 o
  12   5   7          2.94          0.35         1.52 o
 -14   6   7          0.03         -0.84         0.84 o
 -13   6   7         15.28         13.66         1.19 o
 -12   6   7          0.91         -0.62         0.89 o
 -11   6   7          6.00          3.55         1.25 o
 -10   6   7        143.77        143.50         3.10 o
  -9   6   7        819.97        911.04        14.16 o
  -8   6   7          1.30          1.24         0.80 o
  -7   6   7        269.32        283.83         4.46 o
  -6   6   7        412.95        408.75         5.24 o
  -5   6   7          1.63          0.83         0.78 o
  -4   6   7          8.16          5.16         0.64 o
  -3   6   7        144.05        148.56         4.51 o
  -2   6   7          6.12          5.57         1.53 o
  -1   6   7          8.17          4.92         0.86 o
   0   6   7          0.44         -0.71         0.71 o
   1   6   7         54.18         38.16         1.84 o
   2   6   7          6.49          5.02         1.22 o
   3   6   7          1.15          0.21         0.38 o
   4   6   7         13.56         12.52         1.25 o
   5   6   7          0.52         -0.57         0.80 o
   6   6   7         11.84          7.70         0.83 o
   7   6   7         29.44         24.01         1.51 o
   8   6   7          1.43          0.40         0.80 o
   9   6   7          5.46          4.08         0.77 o
  10   6   7          0.05         -0.71         0.71 o
  11   6   7          0.21          0.49         0.76 o
 -13   7   7          5.01          4.60         1.04 o
 -12   7   7          1.41         -0.48         0.87 o
 -11   7   7          0.00         -0.88         1.04 o
 -10   7   7         30.96         37.98         2.88 o
  -9   7   7         51.67         66.72         2.55 o
  -8   7   7         50.95         56.70         2.02 o
  -7   7   7        131.50        138.44         2.89 o
  -6   7   7        220.17        243.27         4.06 o
  -5   7   7          9.70          8.76         1.05 o
  -4   7   7          0.15         -0.02         0.53 o
  -3   7   7         23.42         21.50         0.92 o
  -2   7   7          0.66         -0.66         0.73 o
  -1   7   7         24.11         18.96         1.44 o
   0   7   7         44.60         38.87         1.95 o
   1   7   7         18.16         13.92         1.16 o
   2   7   7         14.72         12.31         1.18 o
   3   7   7          1.30         -0.79         0.79 o
   4   7   7          7.72          7.74         0.77 o
   5   7   7          0.06          0.34         0.73 o
   6   7   7          6.68          3.82         0.83 o
   7   7   7          1.26          2.92         0.83 o
   8   7   7          7.57          6.38         0.80 o
   9   7   7          0.11         -0.72         0.72 o
  10   7   7          0.01          0.20         0.76 o
 -11   8   7          0.50         -0.98         0.98 o
 -10   8   7          0.18          0.54         0.98 o
  -8   8   7          6.98          9.38         1.19 o
  -7   8   7         13.67         15.31         1.12 o
  -6   8   7          0.04          0.40         0.80 o
  -5   8   7          3.01          2.30         0.74 o
  -4   8   7          2.06          1.05         1.01 o
  -3   8   7          1.15          0.24         1.03 o
  -2   8   7          4.05          2.88         0.66 o
  -1   8   7         27.35         27.29         1.09 o
   0   8   7          9.20          5.36         0.89 o
   1   8   7          5.31          3.57         0.67 o
   2   8   7          0.20         -0.59         0.59 o
   3   8   7          3.29          0.04         1.11 o
   4   8   7          0.20          0.99         0.76 o
   5   8   7          0.23          0.52         0.76 o
   6   8   7         94.54         98.25         2.63 o
   7   8   7         61.80         67.55         4.09 o
   8   8   7          6.28          5.92         1.15 o
  -9   9   7          8.43          8.97         1.28 o
  -8   9   7          9.45         12.18         1.44 o
  -7   9   7          7.79          7.09         1.00 o
  -6   9   7          0.11          0.27         0.88 o
  -5   9   7          0.31         -0.84         1.03 o
  -4   9   7          2.14          1.39         0.70 o
  -3   9   7         16.17         18.31         1.02 o
  -2   9   7          0.32         -0.33         0.66 o
  -1   9   7          9.69          9.78         1.16 o
   0   9   7          7.85          7.20         0.85 o
   1   9   7          0.26         -0.66         0.66 o
   2   9   7          0.34         -0.81         0.81 o
   3   9   7          2.84          0.38         0.87 o
   4   9   7          2.62         -0.84         0.89 o
   5   9   7         29.82         31.88         2.66 o
   6   9   7         14.44         22.66         1.88 o
  -5  10   7          0.35         -0.93         0.93 o
  -4  10   7          2.87          1.95         1.88 o
  -3  10   7          8.66          5.43         1.57 o
  -2  10   7          0.03         -1.21         1.21 o
  -1  10   7          1.13         -0.90         0.90 o
   0  10   7          1.54          0.12         0.83 o
   1  10   7          4.80          2.31         1.00 o
   2  10   7          0.11         -0.73         0.73 o
 -17   0   8          1.09         -0.93         2.48 o
 -16   0   8          0.81          3.41         2.17 o
 -15   0   8          5.42          5.57         2.17 o
 -14   0   8         20.53         26.31         3.10 o
 -13   0   8         13.20         12.38         2.48 o
 -12   0   8        298.42        305.22        10.22 o
 -11   0   8         64.06         43.51         2.23 o
 -10   0   8          0.67         -0.49         0.74 o
  -9   0   8         14.28         16.41         2.17 o
  -8   0   8         30.68         22.88         1.26 o
  -7   0   8         89.72         86.37         2.45 o
  -6   0   8        608.97        586.87         8.75 o
  -5   0   8        131.29        116.17         2.95 o
  -4   0   8          9.79          6.50         0.88 o
  -3   0   8         19.77         18.89         1.39 o
  -2   0   8          0.13          0.62         0.77 o
  -1   0   8         73.85         71.93         1.66 o
   0   0   8         27.51         26.23         1.39 o
   1   0   8         37.05         41.65         2.48 o
   2   0   8         96.43         93.86         2.51 o
   3   0   8         76.47         85.30         4.95 o
   4   0   8          0.29          0.44         0.74 o
   5   0   8          6.50          4.33         1.24 o
   6   0   8         61.09         63.16         3.72 o
   7   0   8          0.08         -1.55         1.55 o
   8   0   8          0.78          0.00         1.86 o
   9   0   8          6.59          3.41         2.17 o
  10   0   8        258.33        316.98        10.53 o
  11   0   8          0.31          3.10         2.17 o
  12   0   8         24.67         22.29         3.10 o
  13   0   8          1.63          2.48         2.01 o
 -17   1   8          4.31          8.61         2.17 o
 -16   1   8          0.34          1.86         1.53 o
 -15   1   8          0.05          1.55         1.53 o
 -14   1   8          8.44          9.94         1.63 o
 -13   1   8         13.66         13.65         1.75 o
 -12   1   8        101.57         92.69         2.77 o
 -11   1   8        191.21        163.54         3.57 o
 -10   1   8          0.73         -0.19         0.64 o
  -9   1   8          0.15          0.27         0.44 o
  -8   1   8         96.99         92.09         1.87 o
  -7   1   8         65.55         53.58         1.86 o
  -6   1   8         51.16         35.88         1.04 o
  -5   1   8          2.40          2.89         0.63 o
  -4   1   8         51.40         47.68         1.04 o
  -3   1   8         26.12         25.93         0.80 o
  -2   1   8          0.24         -0.19         0.33 o
  -1   1   8        221.01        209.27         2.70 o
   0   1   8        115.68         97.78         1.42 o
   1   1   8         13.59         14.76         0.66 o
   2   1   8          0.05          0.87         0.36 o
   3   1   8         13.94         12.79         0.70 o
   4   1   8         16.42         16.06         0.81 o
   5   1   8         12.80         10.57         0.89 o
   6   1   8          1.43         -0.06         0.64 o
   7   1   8        101.24        104.25         3.39 o
   8   1   8         49.23         51.61         4.49 o
   9   1   8         27.56         25.53         2.07 o
  10   1   8        224.48        270.17         6.67 o
  11   1   8        142.64        170.83         6.50 o
  12   1   8          0.77          1.08         1.53 o
  13   1   8          0.22         -0.98         0.98 o
 -17   2   8         16.25         18.39         1.30 o
 -16   2   8          2.38          2.70         1.00 o
 -15   2   8          8.55          3.96         0.79 o
 -14   2   8          0.96         -0.01         0.53 o
 -13   2   8         23.76         23.88         1.11 o
 -12   2   8          8.75          5.69         0.82 o
 -11   2   8         15.32         17.18         0.78 o
 -10   2   8         39.27         39.78         1.03 o
  -9   2   8         44.76         27.89         0.72 o
  -8   2   8        143.53        135.92         2.12 o
  -7   2   8         40.71         36.29         0.99 o
  -6   2   8        139.10        136.29         1.84 o
  -5   2   8        113.39        115.80         2.07 o
  -4   2   8        378.31        376.56         5.10 o
  -3   2   8         44.58         41.79         1.07 o
  -2   2   8         97.92        107.41         1.83 o
  -1   2   8         50.15         44.57         1.07 o
   0   2   8        262.05        263.03         3.61 o
   1   2   8          3.05          2.21         0.38 o
   2   2   8         22.66         20.74         0.86 o
   3   2   8        124.47        114.65         2.03 o
   4   2   8        164.52        156.07         2.61 o
   5   2   8         20.88         21.02         0.96 o
   6   2   8         22.00         23.99         1.30 o
   7   2   8         26.25         19.69         1.36 o
   8   2   8          4.06         -1.24         1.70 o
   9   2   8          2.76          1.26         2.32 o
  10   2   8          1.46          2.63         1.53 o
  11   2   8         15.01         19.04         2.07 o
  12   2   8          0.00          0.04         1.86 o
  13   2   8          0.04         -0.40         0.91 o
 -16   3   8          0.36          0.53         0.81 o
 -15   3   8          0.67          0.94         0.63 o
 -14   3   8          0.37         -0.54         0.54 o
 -13   3   8          0.00          0.60         0.54 o
 -12   3   8        173.30        155.66         2.60 o
 -11   3   8         10.61          6.76         0.62 o
 -10   3   8          0.01         -0.30         0.50 o
  -9   3   8        141.63        151.58         2.36 o
  -8   3   8        441.94        457.35         5.04 o
  -7   3   8        119.94        119.31         2.16 o
  -6   3   8        675.07        666.95         6.94 o
  -5   3   8        758.36        722.61        11.80 o
  -4   3   8         71.11         68.38         1.20 o
  -3   3   8        151.82        152.75         2.02 o
  -2   3   8         86.74         91.66         1.95 o
  -1   3   8          1.59          0.86         0.45 o
   0   3   8          0.82         -0.74         0.74 o
   1   3   8         27.09         23.11         0.94 o
   2   3   8          6.89         10.92         0.57 o
   3   3   8         63.15         61.35         1.41 o
   4   3   8         45.03         43.57         1.33 o
   5   3   8        127.01        121.16         2.50 o
   6   3   8          1.33         -0.79         0.79 o
   7   3   8         12.56         11.49         1.18 o
   8   3   8         11.94          9.25         1.39 o
   9   3   8         15.35         16.95         1.85 o
  10   3   8         48.40         57.33         3.26 o
  11   3   8         28.98         29.19         2.29 o
  12   3   8         10.64         10.02         1.44 o
 -16   4   8          3.74          2.54         0.85 o
 -15   4   8          0.00          0.58         0.63 o
 -14   4   8          3.52          5.54         0.73 o
 -13   4   8          4.68          3.77         0.69 o
 -12   4   8          3.61          1.67         0.56 o
 -11   4   8          0.21         -0.44         0.54 o
 -10   4   8         50.07         47.15         1.71 o
  -9   4   8        159.48        163.63         2.98 o
  -8   4   8         19.78         18.91         1.30 o
  -7   4   8         32.81         29.29         1.54 o
  -6   4   8        576.16        562.16         6.60 o
  -5   4   8       1031.42       1017.31        10.40 o
  -4   4   8        213.77        220.75         2.67 o
  -3   4   8        429.27        460.89         7.24 o
  -2   4   8        484.60        473.79         7.37 o
  -1   4   8          4.12          2.07         0.52 o
   0   4   8          8.69         11.85         1.00 o
   2   4   8         11.57          7.69         0.73 o
   3   4   8         43.57         50.07         1.12 o
   4   4   8          1.50          0.10         0.38 o
   5   4   8          9.86          6.67         0.94 o
   6   4   8         20.51         22.45         1.07 o
   7   4   8          1.55         -0.86         0.86 o
   8   4   8         34.63         47.00         2.21 o
   9   4   8          1.26          2.12         1.49 o
  10   4   8          0.90          1.60         1.41 o
  11   4   8          0.04         -1.49         1.49 o
  12   4   8          6.20          8.41         1.54 o
 -15   5   8          2.83          1.93         0.73 o
 -14   5   8          0.72          0.18         0.69 o
 -13   5   8          2.15          1.68         0.83 o
 -12   5   8          1.75          1.50         0.69 o
 -11   5   8          0.00         -0.66         0.66 o
 -10   5   8          2.40          0.57         0.67 o
  -9   5   8         99.60        101.39         2.31 o
  -8   5   8         49.35         48.36         1.69 o
  -7   5   8         13.79         12.34         0.91 o
  -6   5   8        361.56        388.58         6.11 o
  -5   5   8         94.72         99.96         3.14 o
  -4   5   8          5.78          6.57         0.81 o
  -2   5   8         21.05         15.17         1.02 o
  -1   5   8         17.06         16.37         2.05 o
   0   5   8          9.92          3.72         0.73 o
   1   5   8         57.22         40.86         1.73 o
   2   5   8          0.02         -0.52         0.52 o
   3   5   8          5.89          5.37         0.60 o
   4   5   8          0.00         -0.44         0.45 o
   5   5   8          0.16         -0.47         0.47 o
   6   5   8          2.97          0.76         0.65 o
   7   5   8          9.63          7.64         0.87 o
   8   5   8          1.23          0.08         0.69 o
   9   5   8          6.31          4.12         0.76 o
  10   5   8          2.27          2.30         1.49 o
  11   5   8          4.34          4.54         1.26 o
 -14   6   8          1.75          1.45         1.00 o
 -13   6   8          5.32          3.29         1.02 o
 -12   6   8          0.06          0.29         0.98 o
 -11   6   8         19.64         20.99         1.83 o
 -10   6   8         24.32         22.89         1.47 o
  -9   6   8          1.65          2.05         0.82 o
  -8   6   8          1.94          3.64         0.78 o
  -7   6   8         23.70         29.77         1.39 o
  -6   6   8         10.27          8.13         1.07 o
  -5   6   8          2.95          4.68         0.62 o
  -4   6   8         52.15         58.08         3.16 o
  -3   6   8         14.49         13.05         1.81 o
  -2   6   8          9.02         10.94         0.96 o
  -1   6   8          1.79          2.34         0.73 o
   0   6   8          6.17          4.26         0.90 o
   1   6   8          0.13         -0.73         0.73 o
   2   6   8         17.71         19.59         1.22 o
   3   6   8          0.00         -0.98         0.98 o
   4   6   8         55.68         57.47         1.65 o
   5   6   8          4.30          3.31         0.74 o
   6   6   8          1.59         -0.31         0.67 o
   7   6   8         33.02         36.28         1.65 o
   8   6   8         12.65         11.45         1.04 o
   9   6   8          0.07         -0.58         0.73 o
  10   6   8          3.45          3.96         0.88 o
 -12   7   8          0.41         -0.57         0.87 o
 -11   7   8          0.05         -0.22         0.94 o
 -10   7   8         21.80         20.68         2.59 o
  -9   7   8          1.10          2.11         0.82 o
  -8   7   8         33.19         42.94         1.86 o
  -7   7   8          2.66          1.17         0.76 o
  -6   7   8         65.46         69.00         2.04 o
  -5   7   8         24.37         22.76         1.44 o
  -4   7   8         14.74         15.80         1.73 o
  -3   7   8          2.07          1.08         0.76 o
  -2   7   8         11.96          9.34         1.12 o
  -1   7   8          5.67          3.75         0.93 o
   0   7   8          1.28          0.08         0.76 o
   1   7   8          0.34          0.27         0.90 o
   2   7   8         12.39          7.65         1.41 o
   3   7   8          6.12          3.72         0.98 o
   4   7   8          0.28          0.73         0.66 o
   5   7   8         17.72         18.23         1.70 o
   6   7   8         13.79         10.89         1.00 o
   7   7   8          2.48          3.81         0.89 o
   8   7   8          0.00         -0.51         0.72 o
 -10   8   8          8.19          8.40         1.79 o
  -9   8   8         24.48         21.07         1.88 o
  -8   8   8        140.22        159.87         3.31 o
  -7   8   8          9.00         12.04         1.25 o
  -6   8   8         23.21         20.92         1.47 o
  -5   8   8          2.84          0.33         0.70 o
  -4   8   8          5.63          3.56         0.98 o
  -3   8   8         12.24          7.32         0.72 o
  -2   8   8         85.95         89.12         2.91 o
  -1   8   8          0.07         -0.40         0.97 o
   0   8   8         45.76         44.60         2.18 o
   1   8   8         17.82         12.75         1.22 o
   2   8   8         11.98          8.53         0.86 o
   3   8   8          4.67          4.57         0.83 o
   4   8   8          0.08         -0.80         0.80 o
   5   8   8          0.19         -0.41         0.76 o
   6   8   8          0.39          0.79         0.83 o
   7   8   8          0.56          2.05         0.89 o
  -8   9   8         48.49         62.33         3.71 o
  -7   9   8          1.36          2.98         1.33 o
  -6   9   8          0.85          2.62         0.94 o
  -5   9   8          0.25         -0.77         0.77 o
  -4   9   8          0.81          0.31         0.77 o
  -3   9   8          1.17          0.05         0.67 o
  -2   9   8          0.11          0.06         0.67 o
  -1   9   8          0.07          0.69         0.67 o
   0   9   8         16.38         11.14         0.91 o
   1   9   8         16.21         15.16         1.03 o
   2   9   8          0.01         -0.71         0.71 o
   3   9   8          0.04         -0.76         0.76 o
   4   9   8          0.47         -0.43         0.83 o
 -16   1   9          1.36          1.34         1.63 o
 -15   1   9          3.56          5.99         1.63 o
 -14   1   9         10.20         10.56         1.75 o
 -13   1   9         15.92         17.92         3.56 o
 -12   1   9         14.82         10.33         1.63 o
 -11   1   9        392.98        354.77         7.88 o
 -10   1   9         28.37         19.97         1.75 o
  -9   1   9          0.46         -0.64         0.64 o
  -8   1   9         31.77         27.77         1.85 o
  -7   1   9         49.99         47.21         2.30 o
  -6   1   9         70.68         65.04         1.65 o
  -5   1   9       1583.04       1616.68        17.61 o
  -4   1   9        758.08        733.46         8.24 o
  -3   1   9         60.31         60.22         1.69 o
  -2   1   9         26.75         28.66         1.16 o
  -1   1   9          0.02         -0.31         0.36 o
   0   1   9         81.73         82.47         1.53 o
   1   1   9          4.75          6.07         0.71 o
   2   1   9          0.01         -0.38         0.38 o
   3   1   9         15.80         15.78         1.04 o
   4   1   9          0.01         -0.83         0.97 o
   5   1   9          3.45          2.58         0.97 o
   6   1   9          3.53          1.39         2.01 o
   7   1   9          4.89          0.62         1.19 o
   8   1   9         30.14         23.92         4.02 o
   9   1   9         10.81          8.84         1.85 o
  10   1   9         33.97         27.63         2.29 o
  11   1   9        101.51        116.33         4.48 o
  12   1   9         38.46         48.62         3.50 o
 -16   2   9          1.85          2.48         1.75 o
 -15   2   9          7.73          9.02         1.75 o
 -14   2   9          1.54         -1.24         1.31 o
 -13   2   9          1.52          3.29         1.41 o
 -12   2   9          1.14          1.15         1.19 o
 -11   2   9          0.18          1.83         0.71 o
 -10   2   9         18.16         13.60         0.86 o
  -9   2   9         29.95         28.47         1.34 o
  -8   2   9          1.96          2.59         0.49 o
  -7   2   9         53.90         54.26         2.01 o
  -6   2   9         58.83         47.63         1.73 o
  -5   2   9        999.41        968.71        12.15 o
  -4   2   9        396.74        401.07         5.41 o
  -3   2   9        192.95        183.35         9.04 o
  -2   2   9        113.01        120.46         1.99 o
  -1   2   9         52.93         50.50         1.44 o
   0   2   9         28.32         30.95         1.19 o
   1   2   9          1.99          2.34         0.58 o
   2   2   9         21.19         15.50         0.98 o
   3   2   9          1.84          0.45         0.49 o
   4   2   9         31.43         26.06         2.32 o
   5   2   9          0.72         -1.24         1.24 o
   6   2   9         11.91          8.50         1.41 o
   7   2   9         18.95         16.26         2.94 o
   8   2   9          6.78          6.76         1.49 o
   9   2   9          1.23         -1.55         1.55 o
  10   2   9          2.45          1.53         2.63 o
  11   2   9          0.52          3.59         1.63 o
  12   2   9         25.70         31.99         2.60 o
 -15   3   9          0.46          0.99         0.96 o
 -14   3   9          3.96          2.45         1.07 o
 -13   3   9         11.80         11.69         0.86 o
 -12   3   9          0.34          0.12         0.48 o
 -11   3   9         38.56         32.33         1.13 o
 -10   3   9        104.69         94.99         2.52 o
  -9   3   9         49.03         46.42         1.56 o
  -8   3   9        140.71        130.38         2.37 o
  -7   3   9          3.57          2.45         0.67 o
  -6   3   9         57.96         52.33         1.52 o
  -5   3   9         39.20         43.17         2.10 o
  -4   3   9         33.74         37.57         1.18 o
  -3   3   9         24.82         22.31         1.56 o
  -2   3   9         33.57         38.78         1.03 o
  -1   3   9         16.35         14.81         0.71 o
   0   3   9         43.28         40.12         1.03 o
   1   3   9          0.17         -0.01         0.38 o
   2   3   9          2.09          0.79         0.71 o
   3   3   9        152.80        147.77         2.54 o
   4   3   9         18.95         19.80         1.30 o
   5   3   9          2.73         -0.21         0.97 o
   6   3   9          1.06          0.50         1.03 o
   7   3   9          1.31          0.44         1.26 o
   8   3   9          1.30         -0.95         1.26 o
   9   3   9          0.95          1.24         2.01 o
  10   3   9          5.84          5.12         3.10 o
  11   3   9         19.95         23.08         2.48 o
 -15   4   9          2.48          2.72         0.68 o
 -14   4   9          0.65         -0.11         0.60 o
 -13   4   9          1.06          1.76         0.73 o
 -12   4   9          4.01          2.53         0.69 o
 -11   4   9          6.17          6.94         1.13 o
 -10   4   9         10.50          8.34         0.83 o
  -9   4   9          0.43         -0.49         0.49 o
  -8   4   9         23.85         23.52         1.16 o
  -7   4   9         95.17        101.57         2.08 o
  -6   4   9          0.62          0.35         0.44 o
  -5   4   9        358.16        356.59         4.39 o
  -4   4   9         67.51         67.10         2.13 o
  -3   4   9        115.79        126.99         2.59 o
  -2   4   9         10.76          8.83         0.76 o
  -1   4   9          0.05          1.85         0.52 o
   0   4   9         75.91         70.85         1.83 o
   1   4   9         21.43         20.96         0.99 o
   2   4   9         23.54         18.87         0.69 o
   3   4   9         27.82         30.24         0.92 o
   4   4   9          3.29          2.98         0.92 o
   5   4   9         18.04         13.47         1.35 o
   6   4   9          2.71          2.48         1.08 o
   7   4   9          1.82          1.03         1.26 o
   8   4   9         10.60          8.56         1.55 o
   9   4   9          4.02          3.96         2.63 o
  10   4   9          5.75          9.08         1.78 o
 -14   5   9          5.91          5.67         1.12 o
 -13   5   9          5.60          7.64         0.98 o
 -12   5   9          1.72          3.10         0.72 o
 -11   5   9          5.85          5.20         0.85 o
 -10   5   9          4.97          2.77         0.80 o
  -9   5   9          3.80          3.50         0.69 o
  -8   5   9          2.13          1.45         0.63 o
  -7   5   9        311.77        323.69         4.80 o
  -6   5   9         74.36         70.79         1.66 o
  -5   5   9         62.50         55.84         2.43 o
  -4   5   9        159.92        156.44         3.32 o
  -3   5   9         39.79         39.00         1.79 o
  -2   5   9         29.51         40.56         1.76 o
  -1   5   9         27.43         25.26         1.41 o
   0   5   9         25.42         27.41         2.00 o
   1   5   9         64.96         59.41         2.03 o
   2   5   9         39.15         35.65         2.69 o
   3   5   9         25.00         20.77         1.00 o
   4   5   9         32.45         29.84         1.18 o
   5   5   9         50.93         52.06         1.58 o
   6   5   9         56.71         67.30         1.82 o
   7   5   9          3.00          2.90         0.76 o
   8   5   9          3.66          3.54         2.79 o
   9   5   9          8.77         10.85         1.78 o
  10   5   9          1.16         -0.66         1.49 o
 -13   6   9          0.08         -0.25         0.86 o
 -12   6   9          3.40          4.89         1.00 o
 -11   6   9          3.24          2.63         1.21 o
 -10   6   9          0.50         -0.77         0.77 o
  -9   6   9         22.48         23.80         1.43 o
  -8   6   9         26.63         27.82         1.38 o
  -7   6   9          0.43          1.07         0.66 o
  -6   6   9          3.07          3.06         0.68 o
  -5   6   9         10.66          8.83         1.04 o
  -4   6   9          3.59          1.64         0.90 o
  -3   6   9         54.89         56.93         2.49 o
  -2   6   9        140.57        145.85         3.28 o
  -1   6   9        137.17        128.18         4.23 o
   0   6   9          0.00         -0.44         0.73 o
   1   6   9         73.71         64.23         2.52 o
   2   6   9         52.22         44.66         1.87 o
   3   6   9         16.35         15.13         0.94 o
   4   6   9         20.24         18.07         1.43 o
   5   6   9          4.24          2.73         0.66 o
   6   6   9          8.58          5.58         0.83 o
   7   6   9          1.42          0.22         0.76 o
   8   6   9         19.14         17.93         1.22 o
 -11   7   9          0.09         -0.75         1.12 o
 -10   7   9          5.56          3.49         1.03 o
  -9   7   9          1.50          0.72         0.82 o
  -8   7   9         33.34         36.03         1.68 o
  -7   7   9         14.09         12.81         1.07 o
  -6   7   9          0.92          0.66         0.69 o
  -5   7   9          1.26          0.64         0.55 o
  -4   7   9          3.70          2.26         0.93 o
  -3   7   9          5.38          3.56         0.93 o
  -2   7   9         35.47         35.32         2.84 o
  -1   7   9         25.44         19.27         1.38 o
   0   7   9         13.52         10.06         1.16 o
   1   7   9         35.06         34.66         1.97 o
   2   7   9         19.92         18.00         1.38 o
   3   7   9          0.01         -0.48         0.60 o
   4   7   9          3.13          1.83         0.77 o
   5   7   9          1.29          0.82         0.77 o
   6   7   9          5.23          3.72         0.84 o
   7   7   9         24.65         30.78         1.77 o
  -9   8   9          2.01          2.25         0.98 o
  -8   8   9         56.85         77.09         2.44 o
  -7   8   9         84.68        104.76         2.42 o
  -6   8   9          7.29          6.92         0.87 o
  -5   8   9          2.10          0.82         0.73 o
  -4   8   9          1.65          2.20         0.66 o
  -3   8   9          1.64          0.53         0.93 o
  -2   8   9          2.72          3.41         0.96 o
  -1   8   9          3.68          3.79         0.96 o
   0   8   9          0.31          0.23         0.96 o
   1   8   9          0.52          1.22         0.96 o
   2   8   9          0.76         -0.96         0.96 o
   3   8   9          0.24         -1.43         1.43 o
   4   8   9          0.18         -0.80         0.80 o
   5   8   9          1.01         -0.32         0.77 o
  -5   9   9          0.11         -0.83         0.83 o
  -4   9   9          1.63         -0.01         0.77 o
  -3   9   9          1.10          1.92         0.71 o
  -2   9   9          1.83          2.15         0.72 o
  -1   9   9          0.27          0.58         0.96 o
   0   9   9          0.20         -0.93         0.96 o
   1   9   9          0.73         -0.96         0.96 o
 -15   0  10         50.29         70.89         5.57 o
 -14   0  10          8.65         19.19         3.10 o
 -13   0  10         24.81         15.79         2.79 o
 -12   0  10         18.27         21.05         2.79 o
 -11   0  10         11.09          9.91         2.17 o
 -10   0  10         52.96         37.15         3.41 o
  -9   0  10         52.96         40.25         3.41 o
  -8   0  10         23.57         16.41         2.17 o
  -6   0  10        138.42        118.26         4.95 o
  -5   0  10         72.75         69.66         4.02 o
  -4   0  10        153.80        160.33         5.88 o
  -3   0  10         13.83         11.15         1.86 o
  -2   0  10        257.92        276.74         8.36 o
  -1   0  10         10.48         13.31         1.86 o
   0   0  10         13.65         12.69         1.55 o
   1   0  10          7.19          6.19         1.55 o
   2   0  10         11.34         14.55         1.86 o
   3   0  10          1.57         -0.62         1.24 o
   4   0  10         63.32         70.89         4.02 o
   5   0  10          1.63          0.62         1.55 o
   6   0  10          8.81          4.02         1.86 o
   7   0  10         10.87          7.12         2.17 o
   8   0  10         18.21         15.48         2.79 o
   9   0  10         24.07         20.74         3.10 o
  10   0  10          5.77          2.17         2.48 o
  11   0  10          7.53          4.64         2.79 o
 -15   1  10          1.65          4.49         1.75 o
 -14   1  10          0.06          1.39         1.53 o
 -13   1  10          0.04         -0.62         1.31 o
 -12   1  10          2.03          2.17         1.31 o
 -11   1  10          0.05          0.15         2.01 o
 -10   1  10         87.83         71.48         3.06 o
  -9   1  10          1.92          0.62         1.55 o
  -8   1  10         23.23         16.50         2.01 o
  -7   1  10         23.84         14.72         1.53 o
  -6   1  10        276.40        299.97         6.56 o
  -5   1  10         13.95          9.47         1.41 o
  -4   1  10       1437.33       1503.14        26.38 o
  -3   1  10        588.32        587.86        11.90 o
  -2   1  10          9.81          9.04         1.52 o
  -1   1  10          1.91          1.95         0.64 o
   0   1  10         16.31         20.97         2.17 o
   1   1  10         40.70         42.07         2.07 o
   2   1  10          8.98         11.46         2.63 o
   3   1  10         14.73         13.82         1.41 o
   4   1  10         21.54         20.35         1.63 o
   5   1  10         13.63         10.84         1.41 o
   6   1  10          0.25         -1.09         1.09 o
   7   1  10          2.78          1.24         2.48 o
   8   1  10          1.73          0.26         1.41 o
   9   1  10          0.03         -1.41         1.41 o
  10   1  10          0.89          0.21         1.63 o
 -15   2  10          5.62          7.57         2.94 o
 -14   2  10          0.82         -1.26         1.41 o
 -13   2  10         13.42         11.82         3.10 o
 -12   2  10          4.42          1.88         1.41 o
 -11   2  10         47.98         44.87         2.82 o
 -10   2  10         55.62         57.69         2.14 o
  -9   2  10         50.44         42.41         2.51 o
  -8   2  10          0.00         -0.97         0.97 o
  -7   2  10         11.93          7.85         1.41 o
  -6   2  10         30.65         28.33         1.97 o
  -5   2  10         16.78         16.38         1.41 o
  -4   2  10         66.69         69.84         2.96 o
  -3   2  10         50.99         57.82         2.57 o
  -2   2  10         10.54         11.36         0.90 o
  -1   2  10          6.93          8.99         1.02 o
   0   2  10         22.55         21.33         1.25 o
   1   2  10         43.12         39.94         2.00 o
   2   2  10          2.97          3.16         1.03 o
   3   2  10         76.67         77.99         2.90 o
   4   2  10          1.52          0.41         0.97 o
   5   2  10          5.47          4.16         2.17 o
   6   2  10          7.70          7.30         1.41 o
   7   2  10          5.87          3.83         1.55 o
   8   2  10          2.24          0.77         4.18 o
   9   2  10          0.33         -1.49         1.49 o
  10   2  10          2.76          2.79         1.71 o
 -15   3  10          3.80          6.88         1.85 o
 -14   3  10          1.99          3.10         2.32 o
 -13   3  10          0.06         -1.07         1.41 o
 -12   3  10          1.95          1.81         1.41 o
 -11   3  10         17.46         18.68         3.41 o
 -10   3  10         76.26         75.03         3.26 o
  -9   3  10         34.46         31.24         2.19 o
  -8   3  10          0.92          0.07         2.01 o
  -7   3  10         11.32         10.49         1.04 o
  -6   3  10         92.48        103.68         2.57 o
  -5   3  10        107.82        108.26         2.57 o
  -4   3  10        370.44        391.20         5.48 o
  -3   3  10        303.42        290.63         4.19 o
  -2   3  10         55.78         55.67         1.41 o
  -1   3  10         26.83         32.01         1.43 o
   0   3  10         33.67         25.84         1.19 o
   1   3  10          0.28         -0.60         0.60 o
   2   3  10         72.90         53.36         2.29 o
   3   3  10         49.34         43.05         2.29 o
   4   3  10          7.04          5.23         1.26 o
   5   3  10          4.96          2.23         1.03 o
   6   3  10          5.46          1.24         1.19 o
   7   3  10          7.79          8.49         1.49 o
   8   3  10          0.01         -1.26         1.26 o
   9   3  10         44.48         60.26         3.57 o
  10   3  10         15.43         17.60         2.16 o
 -14   4  10          1.56          0.28         0.88 o
 -13   4  10          0.01         -0.57         0.57 o
 -12   4  10          2.73          1.47         1.80 o
 -11   4  10          1.79          0.88         0.57 o
 -10   4  10         39.20         40.69         2.08 o
  -9   4  10         33.95         34.47         1.34 o
  -8   4  10          9.30          9.07         0.65 o
  -7   4  10          6.53          5.88         0.48 o
  -6   4  10         47.31         44.89         1.90 o
  -5   4  10         68.92         80.63         2.44 o
  -4   4  10         20.92         24.33         1.61 o
  -3   4  10          0.18          0.56         0.46 o
  -2   4  10         79.10         85.56         3.38 o
  -1   4  10        103.45        111.45         6.04 o
   0   4  10          7.50          6.06         0.76 o
   1   4  10          7.58          8.18         0.85 o
   2   4  10         37.11         30.89         3.72 o
   3   4  10         70.46         63.78         2.34 o
   4   4  10          0.15         -1.14         1.70 o
   5   4  10         12.70          8.14         1.31 o
   6   4  10          0.47          0.73         1.08 o
   7   4  10          4.94          2.43         1.55 o
   8   4  10         14.54         13.61         1.93 o
   9   4  10         15.56         17.34         2.00 o
 -13   5  10          3.09          4.79         1.86 o
 -12   5  10          0.36         -1.55         2.12 o
 -11   5  10          5.30          5.53         1.01 o
 -10   5  10          4.88          5.31         0.72 o
  -9   5  10          1.86          2.14         0.67 o
  -8   5  10          8.79          8.39         0.74 o
  -7   5  10         14.95         13.56         0.78 o
  -6   5  10          0.76          0.61         0.57 o
  -5   5  10          0.63          0.00         0.57 o
  -4   5  10         13.91         12.28         0.77 o
  -3   5  10         42.27         45.73         2.97 o
  -2   5  10          3.67          5.49         0.82 o
  -1   5  10         67.03         72.06         2.12 o
   0   5  10         26.73         23.06         1.35 o
   1   5  10          0.30         -0.60         0.60 o
   2   5  10          9.86         10.95         1.46 o
   3   5  10          0.01          0.26         0.50 o
   4   5  10         14.60         15.79         1.55 o
   5   5  10         17.38         15.79         1.55 o
   6   5  10          6.31          2.52         1.55 o
   7   5  10          7.42          2.83         1.49 o
   8   5  10         29.45         39.92         2.73 o
 -11   6  10          2.03          2.86         0.95 o
 -10   6  10          8.78          7.40         1.02 o
  -9   6  10          1.94          3.55         0.81 o
  -8   6  10          0.00         -0.59         0.59 o
  -7   6  10         34.86         36.27         1.45 o
  -6   6  10          0.11         -0.15         0.57 o
  -5   6  10          4.23          4.07         0.66 o
  -4   6  10         12.97         11.22         1.12 o
  -3   6  10          5.82          4.75         1.34 o
  -2   6  10         41.65         47.55         1.98 o
  -1   6  10          1.37          0.92         0.78 o
   0   6  10          0.06         -0.25         0.78 o
   1   6  10          0.39         -0.88         0.88 o
   2   6  10          6.14          4.82         0.81 o
   3   6  10          3.86          1.51         1.03 o
   4   6  10          0.34         -0.63         0.63 o
   5   6  10          0.13          0.22         0.71 o
   6   6  10          0.36          0.11         0.72 o
   7   6  10          1.50          0.79         1.31 o
 -10   7  10          8.49          9.70         1.04 o
  -9   7  10          0.04         -0.80         0.80 o
  -8   7  10          0.17         -0.47         0.70 o
  -7   7  10          0.01          1.28         0.69 o
  -6   7  10         11.16          8.12         0.83 o
  -5   7  10          0.43          0.05         0.66 o
  -4   7  10          6.73          6.14         0.99 o
  -3   7  10          0.16          0.79         0.95 o
  -2   7  10          4.07          3.64         0.99 o
  -1   7  10          3.39          2.00         0.93 o
   0   7  10         20.66         14.69         1.86 o
   1   7  10          0.07          1.07         0.93 o
   2   7  10          8.85          5.02         0.99 o
   3   7  10          2.13          1.47         0.75 o
   4   7  10          0.01         -0.63         0.63 o
   5   7  10          0.87         -0.62         0.71 o
  -7   8  10          2.67          4.71         0.87 o
  -6   8  10          1.15          2.56         0.77 o
  -5   8  10          0.94         -0.89         0.89 o
  -4   8  10          0.04         -0.23         0.66 o
  -3   8  10          0.74          0.14         0.96 o
  -2   8  10          1.11          0.12         0.96 o
  -1   8  10          9.37          9.34         1.35 o
   0   8  10          7.79          4.29         1.12 o
   1   8  10          5.32          7.60         1.31 o
   2   8  10          1.38         -0.96         0.96 o
 -14   1  11          0.82          1.08         2.32 o
 -13   1  11          0.09         -0.14         1.41 o
 -12   1  11          2.77          4.33         1.53 o
 -11   1  11          3.16          2.01         1.31 o
 -10   1  11          0.20         -0.56         1.19 o
  -9   1  11         13.01          8.63         1.41 o
  -8   1  11         27.11         27.35         1.85 o
  -7   1  11          1.95          0.76         1.19 o
  -6   1  11         15.48         12.37         2.32 o
  -5   1  11         62.41         57.36         2.82 o
  -4   1  11         64.75         57.21         2.85 o
  -3   1  11       1228.97       1304.66        23.20 o
  -2   1  11        260.77        266.67         5.90 o
  -1   1  11         10.03          9.86         1.19 o
   0   1  11         64.08         76.68         2.82 o
   1   1  11         16.39         15.22         1.41 o
   2   1  11          0.16          0.24         0.97 o
   3   1  11         16.83         15.09         1.63 o
   4   1  11         59.23         67.10         2.95 o
   5   1  11          2.68          3.25         2.01 o
   6   1  11          0.06         -1.19         1.19 o
   7   1  11          2.34          0.71         1.41 o
   8   1  11          0.75         -1.86         1.86 o
   9   1  11          1.86         -1.55         2.32 o
 -14   2  11          7.86         12.20         4.18 o
 -13   2  11          2.09          3.54         2.63 o
 -12   2  11          6.88          9.51         2.48 o
 -11   2  11          0.00         -0.96         1.19 o
 -10   2  11          1.98          1.41         1.55 o
  -9   2  11         49.12         41.51         5.88 o
  -8   2  11         40.68         40.29         3.72 o
  -7   2  11          2.75          1.10         1.86 o
  -6   2  11         49.48         42.89         2.51 o
  -5   2  11         52.31         54.08         2.60 o
  -4   2  11         29.16         31.10         1.85 o
  -3   2  11        167.52        180.22         6.35 o
  -2   2  11        223.67        222.15         5.11 o
  -1   2  11         81.67         84.38         3.10 o
   0   2  11          6.21          7.53         1.19 o
   1   2  11          2.55          2.48         1.03 o
   2   2  11          7.32          7.71         1.26 o
   3   2  11         27.32         29.96         4.02 o
   4   2  11          0.81          0.59         1.19 o
   5   2  11         30.92         33.64         4.64 o
   6   2  11          3.34          2.32         2.94 o
   7   2  11          0.63         -0.31         1.41 o
   8   2  11          3.09          4.13         1.63 o
   9   2  11          4.88          4.12         1.85 o
 -13   3  11          3.21          5.54         1.63 o
 -12   3  11          0.00          0.24         1.41 o
 -11   3  11         23.92         24.99         2.16 o
 -10   3  11          0.36          0.18         1.26 o
  -9   3  11         17.13         20.03         1.85 o
  -8   3  11          1.08          3.01         1.19 o
  -7   3  11          1.84          1.24         1.03 o
  -6   3  11         13.37         13.50         2.32 o
  -5   3  11         82.87         92.20         3.12 o
  -4   3  11          6.59          9.08         1.26 o
  -3   3  11         87.53         85.80         4.49 o
  -2   3  11         29.23         36.40         2.06 o
  -1   3  11         25.74         33.89         3.41 o
   0   3  11          1.47          1.67         1.03 o
   1   3  11         45.63         48.82         2.29 o
   2   3  11         21.23         19.29         1.55 o
   3   3  11          1.40          2.81         1.08 o
   4   3  11         32.49         28.86         2.16 o
   5   3  11          5.78          5.41         1.39 o
   6   3  11          7.43          6.55         1.49 o
   7   3  11          3.16          1.68         1.49 o
   8   3  11          0.55         -0.66         1.49 o
 -13   4  11          8.94         15.18         2.16 o
 -12   4  11          1.92          2.08         1.49 o
 -11   4  11         12.79         16.40         1.93 o
 -10   4  11          0.40          0.08         1.26 o
  -9   4  11          5.36          5.32         1.41 o
  -8   4  11          0.04         -0.12         1.03 o
  -7   4  11         27.43         29.32         2.16 o
  -6   4  11          7.73          6.62         1.26 o
  -5   4  11          0.58          0.06         1.03 o
  -4   4  11          0.32         -0.41         0.83 o
  -3   4  11         56.08         61.94         2.79 o
  -2   4  11         34.55         43.07         1.94 o
  -1   4  11          3.99          6.11         1.08 o
   0   4  11          6.29          5.57         1.08 o
   1   4  11         16.65         14.53         2.17 o
   2   4  11          1.62          1.39         0.85 o
   3   4  11         19.04         13.88         2.32 o
   4   4  11         22.10         21.63         1.78 o
   5   4  11          0.94         -0.56         1.08 o
   6   4  11          0.93         -1.31         1.31 o
   7   4  11          0.02         -1.31         1.31 o
 -11   5  11          0.31         -0.24         0.56 o
 -10   5  11         13.70         12.54         1.02 o
  -9   5  11         64.60         77.18         2.39 o
  -8   5  11         31.68         32.55         1.43 o
  -7   5  11          1.73          1.83         1.08 o
  -6   5  11          7.80          4.23         2.17 o
  -5   5  11         26.72         31.75         2.32 o
  -4   5  11          5.33          4.47         1.24 o
  -3   5  11          1.16          0.68         0.85 o
  -2   5  11         24.17         26.31         3.10 o
  -1   5  11         14.60         13.62         2.79 o
   0   5  11          6.48          1.55         2.17 o
   1   5  11         10.83          9.29         1.24 o
   2   5  11          2.61          2.23         0.85 o
   3   5  11         26.85         21.03         6.66 o
   4   5  11          7.69          6.81         1.70 o
   5   5  11          2.18         -0.10         1.11 o
   6   5  11          4.66          3.53         1.55 o
 -10   6  11          0.01         -0.76         0.76 o
  -9   6  11         13.94         12.73         2.56 o
  -8   6  11          8.47          7.66         1.51 o
  -7   6  11         10.51         12.03         1.25 o
  -6   6  11         41.48         44.67         3.60 o
  -5   6  11          5.98          6.29         0.83 o
  -4   6  11         23.54         27.05         1.30 o
  -3   6  11          1.66          0.58         0.62 o
  -2   6  11          9.37          7.26         0.88 o
  -1   6  11          2.85          1.24         1.55 o
   0   6  11          1.06          1.49         0.60 o
   1   6  11          0.01          0.38         0.60 o
   2   6  11          1.70          0.93         2.48 o
   3   6  11          2.30          3.04         1.55 o
   4   6  11          0.63         -2.87         3.10 o
  -7   7  11          9.76          8.87         1.14 o
  -6   7  11         32.50         46.86         2.60 o
  -5   7  11         32.59         35.30         3.58 o
  -4   7  11         14.38         17.04         1.59 o
  -3   7  11          0.11          0.41         1.11 o
  -2   7  11          0.07          0.93         2.32 o
  -1   7  11          0.42          2.53         1.24 o
   0   7  11         17.99         17.38         2.32 o
   1   7  11          3.22          6.42         1.24 o
   2   7  11          0.21         -1.08         1.08 o
 -13   0  12          0.83          0.62         2.17 o
 -12   0  12          0.01          0.31         1.86 o
 -11   0  12         20.04         21.98         3.10 o
 -10   0  12         24.76         19.81         2.79 o
  -9   0  12         17.43         12.69         2.48 o
  -8   0  12          1.32          0.62         1.86 o
  -7   0  12          5.45          7.74         2.17 o
  -6   0  12          0.52         -1.24         1.55 o
  -5   0  12        127.74        110.21         5.26 o
  -4   0  12        127.39        142.41         5.88 o
  -3   0  12          4.05          2.48         1.86 o
  -2   0  12        486.69        478.87        13.62 o
  -1   0  12        220.94        207.08         7.12 o
   0   0  12          0.50         -1.55         1.55 o
   1   0  12          1.51          0.00         1.86 o
   2   0  12         25.30         31.27         2.79 o
   3   0  12         35.10         43.96         4.02 o
   4   0  12          5.13          5.88         2.17 o
   5   0  12         63.25         77.71         4.95 o
   6   0  12         19.00         21.98         3.10 o
   7   0  12          2.50          3.10         2.48 o
 -13   1  12         14.93         20.89         2.29 o
 -12   1  12          0.03         -0.93         1.53 o
 -11   1  12          0.00          0.81         1.41 o
 -10   1  12          4.99          3.94         2.79 o
  -9   1  12          0.86          0.20         1.19 o
  -8   1  12          4.77          4.64         1.31 o
  -7   1  12          5.73          3.41         1.31 o
  -6   1  12          8.52          6.51         1.41 o
  -5   1  12         18.20         13.73         1.63 o
  -4   1  12          2.95          4.18         1.31 o
  -3   1  12         17.07         18.20         1.63 o
  -2   1  12         21.65         22.14         1.75 o
  -1   1  12          4.41          4.95         1.19 o
   0   1  12         29.07         29.85         2.32 o
   1   1  12         24.98         27.48         1.85 o
   2   1  12         23.39         22.54         1.85 o
   3   1  12          2.02          1.24         1.31 o
   4   1  12         32.17         33.44         5.11 o
   5   1  12         50.80         58.75         3.26 o
   6   1  12          4.88          3.61         1.63 o
   7   1  12          0.75         -1.41         1.41 o
 -12   2  12         19.02         33.59         2.51 o
 -11   2  12          0.44         -0.74         1.41 o
 -10   2  12          0.01          0.50         1.41 o
  -9   2  12          0.20         -0.59         1.19 o
  -8   2  12          7.30          8.72         1.49 o
  -7   2  12         11.17         12.00         1.70 o
  -6   2  12          9.93          7.58         2.01 o
  -5   2  12         10.16          7.92         2.01 o
  -4   2  12          4.15          4.27         1.19 o
  -3   2  12          9.55         11.70         1.41 o
  -2   2  12        110.22        120.54         3.79 o
  -1   2  12          3.45          6.51         1.26 o
   0   2  12          1.28          2.08         1.19 o
   1   2  12         10.12          8.42         1.41 o
   2   2  12          0.60          2.65         1.19 o
   3   2  12          7.64          6.98         1.49 o
   4   2  12         11.08          5.63         1.55 o
   5   2  12         12.91         13.98         2.63 o
   6   2  12          0.38          0.31         1.49 o
   7   2  12          0.00         -1.49         1.49 o
 -12   3  12         15.75         24.72         2.38 o
 -11   3  12          8.94         15.30         1.93 o
 -10   3  12          0.46          1.05         1.55 o
  -9   3  12         13.25         10.24         3.41 o
  -8   3  12         21.98         21.34         2.94 o
  -7   3  12          0.48          0.11         1.24 o
  -6   3  12          1.27          0.17         1.19 o
  -5   3  12         25.40         19.07         1.71 o
  -4   3  12         61.69         65.58         2.94 o
  -3   3  12         13.48          9.73         1.49 o
  -2   3  12        192.04        225.05         7.12 o
  -1   3  12         37.33         37.13         4.02 o
   0   3  12          6.92          5.23         1.08 o
   1   3  12          3.71          3.20         1.26 o
   2   3  12          0.09         -0.87         1.86 o
   3   3  12          1.19         -0.39         1.26 o
   4   3  12         24.87         26.92         2.01 o
   5   3  12         10.35         11.14         1.71 o
   6   3  12          0.46         -0.86         1.41 o
 -11   4  12         17.73         27.18         2.38 o
 -10   4  12          3.24          7.12         1.55 o
  -9   4  12          1.07          0.90         1.26 o
  -8   4  12         16.62         12.89         1.71 o
  -7   4  12         12.31         14.24         1.59 o
  -6   4  12         24.77         26.46         2.48 o
  -5   4  12         44.52         50.53         2.58 o
  -4   4  12          0.03         -0.42         1.55 o
  -3   4  12         20.99         20.22         1.59 o
  -2   4  12         78.87         96.84         6.35 o
  -1   4  12         92.26        105.92         6.35 o
   0   4  12          9.33          9.10         1.11 o
   1   4  12          4.40          5.93         1.86 o
   2   4  12          2.50          1.74         1.08 o
   3   4  12          0.13         -0.96         1.08 o
   4   4  12          0.38         -0.31         1.11 o
   5   4  12          0.69          1.95         3.10 o
  -9   5  12          2.78          4.58         1.55 o
  -8   5  12         17.69         18.14         1.86 o
  -7   5  12          6.91          4.93         1.70 o
  -6   5  12         18.89         17.98         1.70 o
  -5   5  12         16.33         19.11         2.63 o
  -4   5  12         16.80         19.43         1.59 o
  -3   5  12         37.25         45.72         8.67 o
  -2   5  12          4.60          6.87         2.79 o
  -1   5  12         11.82         10.26         1.13 o
   0   5  12          1.13          2.06         1.86 o
   1   5  12          0.69          0.15         0.85 o
   2   5  12          0.42          0.41         1.70 o
   3   5  12          0.94          1.65         1.24 o
  -7   6  12          1.64          3.54         1.35 o
  -6   6  12          1.25          0.31         1.11 o
  -5   6  12          1.90          2.17         1.39 o
  -4   6  12          0.45         -0.84         1.70 o
  -3   6  12          2.62          7.12         2.48 o
  -2   6  12          3.12          1.86         2.48 o
  -1   6  12          1.27          3.41         2.79 o
   0   6  12         11.19         18.58         3.41 o
   1   6  12         12.65         20.41         2.32 o
 -11   1  13          7.60         15.29         3.41 o
 -10   1  13          0.59         -0.33         1.41 o
  -9   1  13          4.92          4.80         1.53 o
  -8   1  13          0.62          0.77         1.31 o
  -7   1  13          1.33         -0.15         1.31 o
  -6   1  13         12.13         14.07         2.48 o
  -5   1  13         12.71         10.53         1.63 o
  -4   1  13          1.17          0.68         1.19 o
  -3   1  13          3.06          1.70         1.31 o
  -2   1  13         16.26         17.98         1.75 o
  -1   1  13         21.56         19.71         3.56 o
   0   1  13          4.93          5.92         1.41 o
   1   1  13          6.53          5.12         1.41 o
   2   1  13          5.89          3.26         1.41 o
   3   1  13          0.85         -0.88         1.41 o
   4   1  13          0.76          0.27         1.49 o
 -10   2  13          5.52          7.49         1.85 o
  -9   2  13         18.74         23.63         3.10 o
  -8   2  13          1.25          3.21         1.55 o
  -7   2  13          1.47          0.54         1.39 o
  -6   2  13          0.46         -0.20         1.24 o
  -5   2  13          0.84          0.08         1.19 o
  -4   2  13          0.88          2.24         1.26 o
  -3   2  13          3.60          2.32         1.31 o
  -2   2  13          7.70          6.24         1.41 o
  -1   2  13        109.70        115.24         4.02 o
   0   2  13         28.45         24.34         1.93 o
   1   2  13          0.95          0.64         1.26 o
   2   2  13         12.87         11.96         1.71 o
   3   2  13         15.15         14.31         1.93 o
   4   2  13          2.07          2.12         1.49 o
  -9   3  13          0.58          1.50         1.49 o
  -8   3  13          1.16          1.42         1.49 o
  -7   3  13          0.54          1.05         1.55 o
  -6   3  13          0.18         -1.26         1.26 o
  -5   3  13          0.00         -1.26         1.26 o
  -4   3  13         13.13         12.13         1.71 o
  -3   3  13          7.48          7.32         1.49 o
  -2   3  13          8.30          7.89         1.49 o
  -1   3  13        107.52        125.61         4.33 o
   0   3  13         32.21         33.75         2.38 o
   1   3  13          1.38          1.62         2.32 o
   2   3  13          0.07         -0.43         1.86 o
   3   3  13          1.23          0.62         1.31 o
  -8   4  13          0.46          1.01         1.39 o
  -7   4  13         16.28         18.67         2.17 o
  -6   4  13          2.71          2.88         1.31 o
  -5   4  13         10.60         11.41         1.55 o
  -4   4  13         29.85         33.70         2.38 o
  -3   4  13         19.98         22.24         1.78 o
  -2   4  13          0.59          1.38         1.08 o
  -1   4  13          0.70          3.61         1.11 o
   0   4  13         16.29         19.80         1.63 o
   1   4  13          9.02         13.18         1.59 o
   2   4  13          0.12          1.43         1.31 o
  -5   5  13          8.34         12.12         1.59 o
  -4   5  13         45.16         55.32         4.49 o
  -3   5  13         29.32         40.25         2.29 o
  -2   5  13          5.27          5.12         1.31 o
  -1   5  13         36.99         41.38         8.36 o
  -8   0  14         11.76         13.62         2.79 o
  -7   0  14          0.53         -1.24         1.86 o
  -6   0  14         19.92         21.98         3.10 o
  -5   0  14          5.22          7.12         2.17 o
  -4   0  14          4.09          4.33         2.17 o
  -3   0  14          0.00          0.62         1.86 o
  -2   0  14          0.41         -0.31         1.86 o
  -1   0  14          0.76          4.64         2.17 o
   0   0  14          0.01          0.62         1.86 o
   1   0  14          0.00         -1.86         1.86 o
  -7   1  14          2.00          2.83         1.63 o
  -6   1  14          3.37          1.83         1.41 o
  -5   1  14          0.37         -0.62         1.31 o
  -4   1  14          5.90          9.86         1.63 o
  -3   1  14          5.71          8.56         1.70 o
  -2   1  14          5.52          8.59         2.17 o
  -1   1  14          0.97         -0.77         1.31 o
   0   1  14         11.59          7.99         1.70 o
   1   1  14          0.84         -0.60         2.32 o
  -7   2  14          0.00          0.00         2.01 o
  -6   2  14          0.58         -1.17         1.41 o
  -5   2  14          1.73         -0.02         1.70 o
  -4   2  14         18.17         23.42         2.16 o
  -3   2  14         71.07         84.02         3.57 o
  -2   2  14         25.77         29.59         2.16 o
  -1   2  14          1.74          2.33         1.41 o
   0   2  14         13.89         16.09         1.93 o
  -4   3  14         35.13         48.36         3.87 o
  -3   3  14         12.98         18.30         2.32 o
                                                
